# Supplementary material for: Hopping in hypogravity—A rationale for a plyometric exercise countermeasure in planetary exploration missions
Source: PLoS One. 2019 Feb 13;14(2):e0211263. doi: 10.1371/journal.pone.0211263 (PMC6373893; doi:10.1371/journal.pone.0211263)
Supplement: S1 Table — This table includes original data for all valid hops with the data in the first spread sheet and a codebook in the second one. (XLSX) [file pone.0211263.s006.xlsx]

## Sheet: Data
HopID	WeightFromFz	tGround	DutyCycle	FzPeakGround	FzMeanGround	dFzPeakGround	ToFPre	ToFPost	JHFromPosPre	JHFromPosPost	FpdMax	FpdMin	FpdMean	gFromFpd	Subject	GravLev
3	188.358	0.492	68.3333	358.479	262.533	3060.48	0.232	0.228	0.0632156	0.0605586	162.089	83.18	119.424	0.143221	1DS	0.16
4	188.358	0.448	63.6364	421.131	288.014	4136.43	0.228	0.256	0.0605586	0.0785826	167.371	81.853	123.439	0.148035	1DS	0.16
5	188.358	0.504	65.9686	385.227	273.933	3052.89	0.256	0.26	0.0785826	0.0795401	163.522	80.742	118.515	0.14213	1DS	0.16
6	188.358	0.476	62.3037	448.623	298.901	3412.19	0.26	0.288	0.0795401	0.0963356	168.074	75.655	119.278	0.143045	1DS	0.16
7	188.358	0.472	59.2965	475.582	304.968	3517.03	0.288	0.324	0.0963356	0.0986766	165.991	74.061	115.072	0.138001	1DS	0.16
8	188.358	0.412	54.7872	505.798	342.306	5060.11	0.324	0.34	0.0986766	0.104332	166.023	71.347	116.966	0.140273	1DS	0.16
9	188.358	0.408	53.9683	527.01	354.733	3747.76	0.34	0.348	0.104332	0.110884	166.929	67.828	117.52	0.140936	1DS	0.16
10	188.358	0.384	52.7473	565.595	355.282	4120.57	0.348	0.344	0.110884	0.100015	161.015	65.64	111.78	0.134053	1DS	0.16
11	188.358	0.38	49.7382	562.546	380.608	5090.07	0.344	0.384	0.100015	0.121794	167.314	63.421	115.828	0.138908	1DS	0.16
12	188.358	0.392	50.2564	577.17	383.727	5400.34	0.384	0.388	0.121794	0.12548	166.626	62.338	113.686	0.136339	1DS	0.16
13	188.358	0.388	50.2591	550.931	376.044	4615.13	0.388	0.384	0.12548	0.11583	161.212	61.559	110.588	0.132623	1DS	0.16
14	188.358	0.32	45.4545	669.575	423.195	5394.69	0.384	0.384	0.11583	0.116505	160.972	61.238	112.952	0.135459	1DS	0.16
15	188.358	0.38	50.5319	544.435	375.903	5231.43	0.384	0.372	0.116505	0.111779	160.603	59.366	111.035	0.133159	1DS	0.16
16	188.358	0.348	47.8022	616.386	398.132	6098.81	0.372	0.38	0.111779	0.117177	162.008	61.244	113.013	0.135532	1DS	0.16
17	188.358	0.348	47.541	621.103	404.553	5186.39	0.38	0.384	0.117177	0.117782	161.12	60.479	112.831	0.135313	1DS	0.16
18	188.358	0.38	50	588.833	383.199	4437.45	0.384	0.38	0.117782	0.119048	162.219	59.861	112.688	0.135141	1DS	0.16
19	188.358	0.36	48.3871	608.154	388.254	6100.03	0.38	0.384	0.119048	0.114118	160.293	63.43	111.375	0.133568	1DS	0.16
20	188.358	0.356	48.9011	621.837	393.063	4619.62	0.384	0.372	0.114118	0.114787	160.784	60.939	113.221	0.13578	1DS	0.16
21	188.358	0.344	46.7391	674.582	403.084	5282.35	0.372	0.392	0.114787	0.115846	161.722	59.375	112.099	0.134436	1DS	0.16
22	188.358	0.356	48.9011	562.55	393.043	6248.46	0.392	0.372	0.115846	0.111051	160.116	58.623	112.405	0.134802	1DS	0.16
23	188.358	0.38	51.0753	539.673	366.208	6582.34	0.372	0.364	0.111051	0.108014	158.536	62.885	111.438	0.133643	1DS	0.16
24	188.358	0.356	49.4444	553.809	382.35	5627.45	0.364	0.364	0.108014	0.107331	160.08	62.439	112.203	0.13456	1DS	0.16
25	188.358	0.408	55.7377	446.084	327.834	6139.56	0.364	0.324	0.107331	0.0845406	150.691	63.303	107.206	0.128568	1DS	0.16
26	188.358	0.364	51.7045	545.875	354.153	5111	0.324	0.34	0.0845406	0.100468	156.488	64.295	112.74	0.135204	1DS	0.16
27	188.358	0.384	54.5455	466.574	330.766	4610.23	0.34	0.32	0.100468	0.0817216	151.009	63.82	107.385	0.128782	1DS	0.16
28	188.358	0.388	54.4944	556.543	327.644	6348.34	0.32	0.324	0.0817216	0.0908361	152.715	65.272	111.193	0.133349	1DS	0.16
29	188.358	0.364	54.8193	518.909	334.402	4856.6	0.324	0.3	0.0908361	0.0797366	149.536	66.467	109.282	0.131058	1DS	0.16
30	188.358	0.42	59.6591	464.335	290.463	4789.86	0.3	0.284	0.0797366	0.0698751	147.741	67.982	107.845	0.129334	1DS	0.16
31	188.358	0.376	58.0247	490.92	307.172	4364.58	0.284	0.272	0.0698751	0.0714536	148.629	68.089	110.203	0.132161	1DS	0.16
32	188.358	0.38	57.9268	419.204	294.92	3735.61	0.272	0.276	0.0714536	0.0677311	146.255	71.454	107.821	0.129305	1DS	0.16
33	188.358	0.392	59.0361	375.893	294.132	4615.21	0.276	0.272	0.0677311	0.0608651	148.33	68.591	107.548	0.128978	1DS	0.16
34	188.358	0.38	NA	434.943	284.799	4240.43	0.272	NA	0.0608651	NA	147.812	71.53	NA	NA	1DS	0.16
38	186.576	0.448	63.6364	486.097	299.7	3281.78	0.244	0.256	0.0712765	0.0804915	177.955	88.386	129.821	0.155689	1DS	0.16
41	186.576	0.424	61.9883	513.322	320.767	3974.66	0.256	0.26	0.0804915	0.0852465	178.7	85.884	130.229	0.156177	1DS	0.16
51	186.576	0.448	63.6364	445.81	296.718	4622.32	0.26	0.256	0.0852465	0.083931	165.38	83.437	120.908	0.144999	1DS	0.16
61	186.576	0.428	59.7765	481.359	316.871	4100.47	0.256	0.288	0.083931	0.099716	167.436	75.227	120.292	0.144261	1DS	0.16
71	186.576	0.436	59.5628	486.909	318.777	3652.2	0.288	0.296	0.099716	0.106325	163.163	71.349	115.882	0.138972	1DS	0.16
81	186.576	0.44	57.2917	524.923	323.296	3723.68	0.296	0.328	0.106325	0.112895	162.057	70.213	112.911	0.135409	1DS	0.16
91	186.576	0.396	53.2258	544.802	346.582	3727.57	0.328	0.348	0.112895	0.110784	159.854	66.057	110.997	0.133114	1DS	0.16
101	186.576	0.372	52.5424	602.638	360.445	3932.64	0.348	0.336	0.110784	0.101663	156.034	62.935	110.214	0.132175	1DS	0.16
111	186.576	0.388	52.4324	593.375	342.359	4554.69	0.336	0.352	0.101663	0.103165	156.744	65.377	109.813	0.131694	1DS	0.16
121	186.576	0.388	53.0055	559.005	343.089	3643.03	0.352	0.344	0.103165	0.092994	155.796	60.582	108.554	0.130184	1DS	0.16
131	186.576	0.432	54.5455	528.522	327.525	3643.5	0.344	0.36	0.092994	0.111182	162.423	61.283	111.533	0.133756	1DS	0.16
141	186.576	0.368	50.2732	647.415	378.248	5121.07	0.36	0.364	0.111182	0.115317	161.857	62.79	113.829	0.13651	1DS	0.16
151	186.576	0.336	47.4576	700.793	410.751	6251.35	0.364	0.372	0.115317	0.123127	166.585	64.115	115.943	0.139045	1DS	0.16
161	186.576	0.344	48.0447	638.058	408.454	6673.93	0.372	0.372	0.123127	0.124656	166.874	64.894	115.747	0.138811	1DS	0.16
171	186.576	0.368	48.9362	619.551	393.968	6249.36	0.372	0.384	0.124656	0.125395	167.145	63.641	114.379	0.137169	1DS	0.16
181	186.576	0.336	47.191	653.568	418.438	6184.2	0.384	0.376	0.125395	0.119603	163.659	61.547	113.536	0.136159	1DS	0.16
191	186.576	0.344	46.9945	661.877	410.309	5271.66	0.376	0.388	0.119603	0.127202	165.773	62.053	114.213	0.13697	1DS	0.16
201	186.576	0.348	46.5241	675.916	419.785	6821.71	0.388	0.4	0.127202	0.130806	165.655	58.729	113.792	0.136466	1DS	0.16
211	186.576	0.368	48.1675	639.348	403.312	6416.63	0.4	0.396	0.130806	0.129645	164.929	59.854	112.763	0.135232	1DS	0.16
221	186.576	0.344	46.9945	698.393	409.002	5589.11	0.396	0.388	0.129645	0.120441	162.085	59.082	111.533	0.133757	1DS	0.16
231	186.576	0.324	44.7514	673.57	427.889	6956.04	0.388	0.4	0.120441	0.121013	162.921	59.686	112.311	0.134689	1DS	0.16
241	186.576	0.348	48.6034	620.57	392.871	5371.45	0.4	0.368	0.121013	0.104304	156.223	59.122	109.619	0.131462	1DS	0.16
251	186.576	0.376	51.087	557.917	348.482	4545.8	0.368	0.36	0.104304	0.094057	154.4	62.785	107.067	0.128401	1DS	0.16
261	186.576	0.368	51.9774	535.448	351.055	5501.49	0.36	0.34	0.094057	0.09511	153.792	62.777	109.206	0.130966	1DS	0.16
271	186.576	0.388	53.8889	522.872	327.717	4926.8	0.34	0.332	0.09511	0.0889335	151.764	63.802	107.244	0.128613	1DS	0.16
281	186.576	0.356	51.7442	506.814	339.136	4882.86	0.332	0.332	0.0889335	0.0818395	150.709	65.311	106.679	0.127936	1DS	0.16
291	186.576	0.368	53.4884	500.484	334.232	5645.11	0.332	0.32	0.0818395	0.0868175	152.318	64.949	109.304	0.131084	1DS	0.16
301	186.576	0.404	58.7209	405.643	294.893	4265.19	0.32	0.284	0.0868175	0.0683785	146.028	66.268	105.024	0.12595	1DS	0.16
311	186.576	0.4	57.4713	490.845	295.454	6026.15	0.284	0.296	0.0683785	0.074997	149.918	67.191	108.211	0.129773	1DS	0.16
321	186.576	0.408	60.7143	371.683	282.288	4236.05	0.296	0.264	0.074997	0.0651905	145.127	68.513	106.222	0.127387	1DS	0.16
331	186.576	0.396	60	396.839	283.77	5416.46	0.264	0.264	0.0651905	0.0642515	146.233	69.39	107.184	0.128541	1DS	0.16
341	186.576	0.392	60.4938	490.669	285.334	7304.91	0.264	0.256	0.0642515	0.0661225	147.134	71.07	108.64	0.130287	1DS	0.16
35	186.576	0.384	59.6273	427.275	278.399	3675.77	0.256	0.26	0.0661225	0.060012	145.041	73.044	105.706	0.126768	1DS	0.16
36	186.576	0.436	63.0058	396.35	259.61	5243.27	0.26	0.256	0.060012	0.05611	143.611	71.523	106.178	0.127334	1DS	0.16
37	186.576	0.404	NA	368.272	258.626	5012.29	0.256	NA	0.05611	NA	138.491	70.874	NA	NA	1DS	0.16
39	184.454	0.428	66.4596	377.041	266.409	3894.57	0.228	0.216	0.0584611	0.0509786	158.3	86.019	118.588	0.142217	1DS	0.16
42	184.454	0.452	66.4706	413.64	269.194	2695.9	0.216	0.228	0.0509786	0.0635146	165.241	82.861	121.808	0.146079	1DS	0.16
52	184.454	0.424	63.0952	465.349	286.798	4178.59	0.228	0.248	0.0635146	0.0739641	168.378	86.132	123.007	0.147518	1DS	0.16
62	184.454	0.404	60.8434	498.821	317.219	3587.2	0.248	0.26	0.0739641	0.0908331	172.869	83.199	126.071	0.151192	1DS	0.16
72	184.454	0.496	64.9215	461.035	285.625	3246.22	0.26	0.268	0.0908331	0.0864131	167.146	79.243	118.19	0.14174	1DS	0.16
82	184.454	0.468	58.209	525.312	309.131	2773.23	0.268	0.336	0.0864131	0.105699	170.586	71.188	116.775	0.140043	1DS	0.16
92	184.454	0.432	56.5445	502.638	334.822	4353.5	0.336	0.332	0.105699	0.11004	166.049	67.849	114.694	0.137548	1DS	0.16
102	184.454	0.412	54.2105	579.349	348.674	4051.23	0.332	0.348	0.11004	0.117811	167.645	67.079	113.923	0.136623	1DS	0.16
112	184.454	0.388	52.4324	571.779	358.264	4837.62	0.348	0.352	0.117811	0.11104	161.514	63.483	110.441	0.132448	1DS	0.16
122	184.454	0.392	52.6882	562.089	354.849	4241.54	0.352	0.352	0.11104	0.110212	161.829	64.088	110.814	0.132895	1DS	0.16
132	184.454	0.42	53.2995	546.259	341.325	4017.49	0.352	0.368	0.110212	0.113172	162.816	64.753	110.252	0.132221	1DS	0.16
142	184.454	0.36	48.6486	653.132	394.652	4251.25	0.368	0.38	0.113172	0.124653	168.028	61.22	114.547	0.137371	1DS	0.16
152	184.454	0.38	49.4792	613.387	385.043	5631.02	0.38	0.388	0.124653	0.127586	168.356	62.88	113.554	0.13618	1DS	0.16
162	184.454	0.356	47.5936	655.871	411.925	4548.49	0.388	0.392	0.127586	0.130105	167.122	62.696	114.852	0.137737	1DS	0.16
172	184.454	0.36	46.875	666.544	416.894	5910.24	0.392	0.408	0.130105	0.135983	169.176	61.441	114.801	0.137675	1DS	0.16
182	184.454	0.336	45.1613	723.171	441.232	5172.92	0.408	0.408	0.135983	0.1358	167.69	59.146	114.858	0.137745	1DS	0.16
192	184.454	0.38	50.2646	633.581	385.855	4698.08	0.408	0.376	0.1358	0.122175	161.899	60.039	110.699	0.132756	1DS	0.16
202	184.454	0.348	46.2766	688.229	410.795	5173.75	0.376	0.404	0.122175	0.127071	165.308	59.578	112.01	0.134329	1DS	0.16
212	184.454	0.356	47.8495	630.365	403.067	7799.13	0.404	0.388	0.127071	0.124655	163.499	60.134	111.808	0.134087	1DS	0.16
222	184.454	0.328	44.8087	699.174	427.203	5204.56	0.388	0.404	0.124655	0.125482	165.496	60.629	112.267	0.134637	1DS	0.16
232	184.454	0.34	46.4481	662.61	410.932	6648.73	0.404	0.392	0.125482	0.115942	161.312	59.802	110.553	0.132581	1DS	0.16
242	184.454	0.368	49.4624	574.684	372.357	4064.27	0.392	0.376	0.115942	0.101777	156.335	59.542	107.742	0.12921	1DS	0.16
252	184.454	0.372	51.6667	549.622	353.322	4415.16	0.376	0.348	0.101777	0.0948256	154.291	60.821	108.368	0.12996	1DS	0.16
262	184.454	0.38	52.4862	554.222	340.342	4768.02	0.348	0.344	0.0948256	0.0959566	153.913	63.563	108.611	0.130253	1DS	0.16
272	184.454	0.348	50	547.676	363.301	6302.03	0.344	0.348	0.0959566	0.0977721	154.27	64.907	109.713	0.131574	1DS	0.16
282	184.454	0.364	53.5294	514.991	342.884	6662.58	0.348	0.316	0.0977721	0.0881426	150.741	63.836	108.367	0.12996	1DS	0.16
292	184.454	0.392	58.6826	463.089	305.47	3751.67	0.316	0.276	0.0881426	0.0744106	148.096	65.841	106.672	0.127927	1DS	0.16
302	184.454	0.396	59.6386	419.634	293.591	4079.11	0.276	0.268	0.0744106	0.0780921	147.412	69.048	108.106	0.129646	1DS	0.16
312	184.454	0.412	61.3095	390.069	275.995	4328.82	0.268	0.26	0.0780921	0.0658741	144.258	70.018	104.445	0.125257	1DS	0.16
322	184.454	0.404	59.4118	469.726	276.448	6274.98	0.26	0.276	0.0658741	0.0665336	144.948	70.34	106.121	0.127266	1DS	0.16
332	184.454	0.384	60.3774	373.991	274.906	4613.23	0.276	0.252	0.0665336	0.0476121	137.036	68.296	102.815	0.123301	1DS	0.16
342	184.454	0.416	64.5963	407.444	246.283	4818.15	0.252	0.228	0.0476121	0.0442421	136.506	69.573	104.1	0.124842	1DS	0.16
351	184.454	0.452	70.1863	277.508	218.527	3441.07	0.228	0.192	0.0442421	0.0306951	130.866	72.528	101.046	0.12118	1DS	0.16
361	184.454	0.46	73.2484	320.161	211.854	2632.97	0.192	0.168	0.0306951	0.0296356	131.496	72.923	104.813	0.125698	1DS	0.16
371	184.454	0.46	NA	282.888	195.766	2823.59	0.168	NA	0.0296356	NA	127.456	75.863	NA	NA	1DS	0.16
310	249.193	0.416	68.4211	473.321	355.48	4985.26	0.228	0.192	0.0580214	0.0502629	243.984	133.658	187.598	0.224978	1DS	0.27
43	249.193	0.396	65.5629	503.648	355.059	4309.64	0.192	0.208	0.0502629	0.0531939	244.55	137.305	186.671	0.223867	1DS	0.27
53	249.193	0.4	63.2911	552.254	381.111	4552.46	0.208	0.232	0.0531939	0.0753434	251.03	138.052	192.082	0.230355	1DS	0.27
63	249.193	0.38	60.5096	651.436	410.008	4448.36	0.232	0.248	0.0753434	0.0798154	253.582	137.455	190.679	0.228673	1DS	0.27
73	249.193	0.376	61.039	591.403	415.759	5839.94	0.248	0.24	0.0798154	0.0798089	250.043	135.352	191.789	0.230004	1DS	0.27
83	249.193	0.404	62.7329	560.248	397.497	4486.87	0.24	0.24	0.0798089	0.0781319	250.604	134.714	190.42	0.228363	1DS	0.27
93	249.193	0.376	58.75	641.606	426.154	5416.56	0.24	0.264	0.0781319	0.0893244	251.219	133.667	190.37	0.228302	1DS	0.27
103	249.193	0.372	57.0552	658.021	431.835	5343.35	0.264	0.28	0.0893244	0.0912249	245.228	127.59	184.902	0.221745	1DS	0.27
113	249.193	0.352	53.6585	720.961	465.57	5107.06	0.28	0.304	0.0912249	0.0997414	249.831	122.06	185.793	0.222814	1DS	0.27
123	249.193	0.324	50	790.191	510.422	5608.79	0.304	0.324	0.0997414	0.113519	250.98	121.171	187.521	0.224886	1DS	0.27
133	249.193	0.336	50.6024	783.132	505.431	5847.84	0.324	0.328	0.113519	0.110736	247.713	117.504	183.458	0.220013	1DS	0.27
143	249.193	0.324	49.3902	771.263	511.446	6738.99	0.328	0.332	0.110736	0.107421	246.208	117.91	182.602	0.218986	1DS	0.27
153	249.193	0.316	48.4663	810.002	526.686	6590.1	0.332	0.336	0.107421	0.113143	247.137	116.345	185.267	0.222182	1DS	0.27
163	249.193	0.308	46.9512	855.62	551.319	7684.33	0.336	0.348	0.113143	0.117532	249.806	116.171	185.641	0.222631	1DS	0.27
173	249.193	0.3	46.0123	907.397	565.134	8337.44	0.348	0.352	0.117532	0.120319	251.56	115.922	186.073	0.22315	1DS	0.27
183	249.193	0.296	46.8354	916.64	563.441	10002.8	0.352	0.336	0.120319	0.11524	248.199	115.528	186.015	0.223079	1DS	0.27
193	249.193	0.3	46.0123	908.727	570.23	7223.15	0.336	0.352	0.11524	0.125222	250.964	117.265	187.304	0.224626	1DS	0.27
203	249.193	0.308	47.8261	868.131	544.923	7852.88	0.352	0.336	0.125222	0.11283	244.583	117.269	183.602	0.220186	1DS	0.27
213	249.193	0.292	47.0968	861.507	546.745	10165.4	0.336	0.328	0.11283	0.104949	242.484	117.13	182.894	0.219337	1DS	0.27
223	249.193	0.292	45.9119	857.628	558.482	8843.18	0.328	0.344	0.104949	0.11721	247.679	117.382	186.149	0.223241	1DS	0.27
233	249.193	0.3	45.7317	934.719	575.094	8574.02	0.344	0.356	0.11721	0.126974	251.641	115.573	187.602	0.224983	1DS	0.27
243	249.193	0.3	46.5839	906.276	563.115	8647.86	0.356	0.344	0.126974	0.120229	248.355	118.879	185.191	0.222091	1DS	0.27
253	249.193	0.3	46.875	877.22	556.183	9722.15	0.344	0.34	0.120229	0.113827	245.586	115.487	183.92	0.220567	1DS	0.27
263	249.193	0.304	48.1013	837.498	539.156	9024.02	0.34	0.328	0.113827	0.10842	245.082	115.94	183.686	0.220286	1DS	0.27
273	249.193	0.336	51.8519	713.432	488.578	9657.98	0.328	0.312	0.10842	0.100724	241.253	116.958	181.271	0.217391	1DS	0.27
283	249.193	0.344	54.4304	678.842	461.254	7343.2	0.312	0.288	0.100724	0.0873574	237.838	117.297	179.434	0.215188	1DS	0.27
293	249.193	0.328	53.9474	751.413	447.607	6045.69	0.288	0.28	0.0873574	0.0864034	235.236	121.599	180.35	0.216286	1DS	0.27
303	249.193	0.356	56.3291	759.972	437.945	10999.8	0.28	0.276	0.0864034	0.0862714	235.54	120.057	181.246	0.217361	1DS	0.27
313	249.193	0.352	57.1429	616.874	424.98	5307.05	0.276	0.264	0.0862714	0.0763769	233.987	123.137	177.909	0.213359	1DS	0.27
323	249.193	0.368	59.7403	553.906	391.94	5203.91	0.264	0.248	0.0763769	0.0649229	230.62	124.015	175.529	0.210504	1DS	0.27
333	249.193	0.36	59.2105	551.76	391.49	6534.2	0.248	0.248	0.0649229	0.0654709	230.039	123.94	177.111	0.212401	1DS	0.27
343	249.193	0.372	60.3896	556.109	394.613	5929.85	0.248	0.244	0.0654709	0.0707569	232.568	125.589	179.057	0.214736	1DS	0.27
352	249.193	0.38	62.5	527.136	371.209	5114.08	0.244	0.228	0.0707569	0.0599964	229.304	126.843	175.553	0.210533	1DS	0.27
362	249.193	0.364	60.6667	536.321	390.222	6484.98	0.228	0.236	0.0599964	0.0710559	233.257	126.961	180.181	0.216083	1DS	0.27
372	249.193	0.38	64.1892	524.783	368.129	6470.68	0.236	0.212	0.0710559	0.0555914	227.026	129.779	175.656	0.210656	1DS	0.27
381	249.193	0.392	67.1233	493.705	337.951	4341.17	0.212	0.192	0.0555914	0.0463029	222.778	130.839	174.756	0.209577	1DS	0.27
391	249.193	0.356	67.9389	456.825	341.884	5045.76	0.192	0.168	0.0463029	0.0422554	222.839	130.394	176.453	0.211612	1DS	0.27
40	249.193	0.364	NA	435.309	309.642	4356.26	0.168	NA	0.0422554	NA	213.874	134.731	NA	NA	1DS	0.27
314	255.283	0.396	62.6582	604.008	396.113	4007.96	0.204	0.236	0.0608814	0.0805359	255.103	143.212	195.809	0.234826	1DS	0.27
44	255.283	0.416	63.4146	594.185	396.325	3910.35	0.236	0.24	0.0805359	0.0802419	252.893	137.511	192.223	0.230524	1DS	0.27
54	255.283	0.396	62.2642	606.535	407.507	4793.63	0.24	0.24	0.0802419	0.0833319	252.557	138.902	193.186	0.23168	1DS	0.27
64	255.283	0.4	63.2911	580.51	402.298	6155.3	0.24	0.232	0.0833319	0.0776784	249.287	138.034	191.386	0.229521	1DS	0.27
74	255.283	0.416	63.4146	556.341	386.822	4182.7	0.232	0.24	0.0776784	0.0739719	248.293	139.133	189.219	0.226922	1DS	0.27
84	255.283	0.36	56.6038	694.792	446.113	4856.92	0.24	0.276	0.0739719	0.0980604	252.474	133.367	192.114	0.230394	1DS	0.27
94	255.283	0.38	57.5758	644.367	433.14	4176.47	0.276	0.28	0.0980604	0.0961274	245.48	128.484	184.774	0.221591	1DS	0.27
104	255.283	0.372	55.6886	680.124	452.158	5732.04	0.28	0.296	0.0961274	0.104235	246.702	125.244	185.5	0.222461	1DS	0.27
114	255.283	0.36	52.9412	718.505	475.596	5540.96	0.296	0.32	0.104235	0.112754	248.801	123.265	185.319	0.222245	1DS	0.27
124	255.283	0.336	51.8519	775.23	502.027	8255.01	0.32	0.312	0.112754	0.111107	245.86	120.377	184.385	0.221125	1DS	0.27
134	255.283	0.324	50.3106	787.487	510.232	5278.3	0.312	0.32	0.111107	0.116142	244.935	121.695	184.338	0.221069	1DS	0.27
144	255.283	0.364	54.1667	693.498	465.548	6557.93	0.32	0.308	0.116142	0.103728	241.036	117.669	179.363	0.215103	1DS	0.27
154	255.283	0.328	49.697	773.629	507.526	7289.21	0.308	0.332	0.103728	0.118953	245.625	120.223	184.077	0.220756	1DS	0.27
164	255.283	0.32	49.0798	815.452	535.243	7987.89	0.332	0.332	0.118953	0.122401	246.104	116.984	185.314	0.222239	1DS	0.27
174	255.283	0.336	50.9091	789.6	502.737	8414.06	0.332	0.324	0.122401	0.115524	242.995	120.72	182.518	0.218885	1DS	0.27
184	255.283	0.308	48.4277	832.472	537.259	8549.73	0.324	0.328	0.115524	0.114979	243.889	118.58	184.046	0.220718	1DS	0.27
194	255.283	0.3	46.875	854.86	551.17	8114.75	0.328	0.34	0.114979	0.121866	245.144	119.097	185.225	0.222132	1DS	0.27
204	255.283	0.3	46.875	896.992	565.179	8262.92	0.34	0.34	0.121866	0.123444	248.02	118.565	185.923	0.222969	1DS	0.27
214	255.283	0.316	48.7654	815.486	527.225	6767.97	0.34	0.332	0.123444	0.116601	243.543	120.605	183.196	0.219699	1DS	0.27
224	255.283	0.308	48.125	827.308	548.552	7758.2	0.332	0.332	0.116601	0.122028	244.944	119.228	185.999	0.223061	1DS	0.27
234	255.283	0.32	49.3827	774.684	526.572	8640.02	0.332	0.328	0.122028	0.120151	244.594	122.214	184.587	0.221367	1DS	0.27
244	255.283	0.324	50	770.173	519.091	8206.76	0.328	0.324	0.120151	0.116736	243.475	121.284	183.935	0.220585	1DS	0.27
254	255.283	0.32	49.6894	808.772	517.39	8331.22	0.324	0.324	0.116736	0.113286	242.049	119.935	183.247	0.21976	1DS	0.27
264	255.283	0.3	47.7707	821.333	541.524	7543.47	0.324	0.328	0.113286	0.115605	244.338	120.486	184.642	0.221433	1DS	0.27
274	255.283	0.316	49.375	799.978	520.594	7375.93	0.328	0.324	0.115605	0.114256	242.813	121.423	184.136	0.220827	1DS	0.27
284	255.283	0.288	46.4516	854.599	558.433	10421.2	0.324	0.332	0.114256	0.115454	244.648	120.069	185.028	0.221896	1DS	0.27
294	255.283	0.316	49.0683	803.761	530.595	7948.41	0.332	0.328	0.115454	0.118766	244.547	119.717	185.096	0.221978	1DS	0.27
304	255.283	0.336	51.2195	742.871	499.728	6258.35	0.328	0.32	0.118766	0.112153	242.967	122.08	182.746	0.21916	1DS	0.27
315	255.283	0.324	51.9231	751.485	494.047	8468.03	0.32	0.3	0.112153	0.0995789	239.615	119.95	181.14	0.217233	1DS	0.27
324	255.283	0.388	56.7251	601.142	425.143	6863.74	0.3	0.296	0.0995789	0.0907499	235.15	121.099	177.253	0.212572	1DS	0.27
334	255.283	0.336	54.1935	708.368	460.069	6559.35	0.296	0.284	0.0907499	0.0949654	236.802	120.943	182.115	0.218403	1DS	0.27
344	255.283	0.36	55.9006	646.063	430.85	5721.87	0.284	0.284	0.0949654	0.0903704	234.409	124.228	179.076	0.214758	1DS	0.27
353	255.283	0.348	55.414	628.639	440.865	5610.74	0.284	0.28	0.0903704	0.0870794	234.311	122.319	179.913	0.215762	1DS	0.27
363	255.283	0.4	60.241	611.104	400.838	5631.76	0.28	0.264	0.0870794	0.0810634	232.97	121.264	177.97	0.213432	1DS	0.27
373	255.283	0.388	59.8765	551.616	399.525	6321.15	0.264	0.26	0.0810634	0.0809879	232.54	124.923	178.841	0.214476	1DS	0.27
382	255.283	0.38	60.8974	557.812	398.004	7326.98	0.26	0.244	0.0809879	0.0761059	231.077	125.365	178.381	0.213924	1DS	0.27
392	255.283	0.376	60.2564	562.766	390.55	5364.15	0.244	0.248	0.0761059	0.0749449	230.181	127.628	177.881	0.213325	1DS	0.27
401	255.283	0.384	61.9355	568.117	379.552	6552.89	0.248	0.236	0.0749449	0.0703569	227.949	127.542	178.096	0.213583	1DS	0.27
411	255.283	0.396	64.7059	469.487	364.802	5686.92	0.236	0.216	0.0703569	0.0613569	226.077	128.705	177.063	0.212344	1DS	0.27
421	255.283	0.396	NA	470.909	355.519	5378.51	0.216	NA	0.0613569	NA	226.719	131.887	NA	NA	1DS	0.27
316	252.592	0.416	65.8228	578.716	365.708	4272.7	0.216	0.216	0.0734718	0.0659753	242.535	140.082	186.312	0.223436	1DS	0.27
45	252.592	0.416	65.4088	535.828	371.921	3752.24	0.216	0.22	0.0659753	0.0705788	244.013	136.518	188.108	0.22559	1DS	0.27
55	252.592	0.408	62.963	582.404	387.53	5077.19	0.22	0.24	0.0705788	0.0838438	247.555	137.84	190.648	0.228636	1DS	0.27
65	252.592	0.396	60.7362	614.191	403.551	3300.56	0.24	0.256	0.0838438	0.0856693	247.662	134.996	189.497	0.227256	1DS	0.27
75	252.592	0.4	59.8802	643.709	421.6	4016.77	0.256	0.268	0.0856693	0.0976653	252.384	131.991	192.154	0.230442	1DS	0.27
85	252.592	0.412	59.8837	642.385	422.101	4519.25	0.268	0.276	0.0976653	0.0992468	252.488	132.508	190.281	0.228196	1DS	0.27
95	252.592	0.384	57.485	683.267	444.759	5269.87	0.276	0.284	0.0992468	0.103256	250.525	131.325	189.217	0.226919	1DS	0.27
105	252.592	0.392	55.6818	690.717	448.313	5054.79	0.284	0.312	0.103256	0.112725	249.448	126.665	185.255	0.222168	1DS	0.27
115	252.592	0.372	53.7572	709.656	474.177	6583.61	0.312	0.32	0.112725	0.115062	246.475	119.118	184.026	0.220695	1DS	0.27
125	252.592	0.324	50	844.747	515.866	6620.55	0.32	0.324	0.115062	0.117679	247.418	122.153	185.072	0.221949	1DS	0.27
135	252.592	0.344	52.1212	759.08	488.144	6209.52	0.324	0.316	0.117679	0.11018	243.092	121.307	181.531	0.217703	1DS	0.27
145	252.592	0.328	49.1018	790.799	512.476	6099.22	0.316	0.34	0.11018	0.119342	245.765	121.769	183.513	0.220079	1DS	0.27
155	252.592	0.32	48.7805	784.839	529.773	9013.51	0.34	0.336	0.119342	0.118444	245.311	119.496	183.772	0.22039	1DS	0.27
165	252.592	0.316	48.4663	845.342	529.829	7155.52	0.336	0.336	0.118444	0.118437	244.024	120.376	183.528	0.220097	1DS	0.27
175	252.592	0.32	48.7805	837.309	525.391	6997.87	0.336	0.336	0.118437	0.116174	242.884	119.684	182.505	0.218871	1DS	0.27
185	252.592	0.32	48.7805	834.858	532.111	7057.58	0.336	0.336	0.116174	0.121972	246.02	117.352	184.548	0.22132	1DS	0.27
195	252.592	0.308	47.8261	863.926	538.791	7583.48	0.336	0.336	0.121972	0.12152	243.809	120.942	184.051	0.220724	1DS	0.27
205	252.592	0.324	49.0909	802.476	523.077	7821.19	0.336	0.336	0.12152	0.117379	243.159	119.752	182.522	0.218891	1DS	0.27
215	252.592	0.316	49.375	809.389	524.096	8771.66	0.336	0.324	0.117379	0.113051	241.259	118.697	182.813	0.21924	1DS	0.27
225	252.592	0.324	48.503	778.37	523.484	7859.84	0.324	0.344	0.113051	0.122823	245.34	120.441	184.024	0.220692	1DS	0.27
235	252.592	0.328	49.1018	823.322	526.57	6717.68	0.344	0.34	0.122823	0.118829	246.062	118.21	182.865	0.219302	1DS	0.27
245	252.592	0.308	47.8261	843.274	545.965	7924.28	0.34	0.336	0.118829	0.12268	244.207	120.307	185.058	0.221932	1DS	0.27
255	252.592	0.316	48.1707	823.14	538.305	7924.19	0.336	0.34	0.12268	0.123049	244.998	120.678	184.389	0.221129	1DS	0.27
265	252.592	0.312	48.4472	853.807	530.794	9664.53	0.34	0.332	0.123049	0.114007	242.768	118.872	182.436	0.218788	1DS	0.27
275	252.592	0.312	47.561	827.471	534.765	8483.14	0.332	0.344	0.114007	0.116498	243.381	118.263	182.821	0.21925	1DS	0.27
285	252.592	0.324	50.3106	749.258	513.571	7954.89	0.344	0.32	0.116498	0.10838	240.446	118.373	182.316	0.218644	1DS	0.27
295	252.592	0.344	53.0864	718.581	472.786	7072.14	0.32	0.304	0.10838	0.102957	237.768	120.382	180.845	0.21688	1DS	0.27
305	252.592	0.348	53.3742	694.492	465.124	4820.24	0.304	0.304	0.102957	0.0994543	238.965	120.875	180.16	0.216059	1DS	0.27
317	252.592	0.36	55.5556	635.868	437.285	5382.56	0.304	0.288	0.0994543	0.0890873	234.458	122.588	178.136	0.213631	1DS	0.27
325	252.592	0.36	55.2147	609.604	436.116	6133.67	0.288	0.292	0.0890873	0.0910643	236.074	121.488	179.347	0.215083	1DS	0.27
335	252.592	0.348	56.4935	594.612	431.256	6734.47	0.292	0.268	0.0910643	0.0767498	231.598	122.428	176.912	0.212163	1DS	0.27
345	252.592	0.376	59.1195	582.51	391.112	7162.05	0.268	0.26	0.0767498	0.0688803	228.894	123.88	175.194	0.210103	1DS	0.27
354	252.592	0.368	59.7403	589.154	393.959	7335.42	0.26	0.248	0.0688803	0.0709968	229.785	124.445	178.067	0.213548	1DS	0.27
364	252.592	0.38	62.0915	527.622	372.184	6598.39	0.248	0.232	0.0709968	0.0610473	226.371	128.201	174.873	0.209718	1DS	0.27
374	252.592	0.388	61.3924	516.8	371.271	6113.65	0.232	0.244	0.0610473	0.0697028	229.512	128.49	177.78	0.213204	1DS	0.27
383	252.592	0.408	62.963	544.847	358.976	4973.15	0.244	0.24	0.0697028	0.0608128	226.717	127.615	175.661	0.210662	1DS	0.27
393	252.592	0.376	63.0872	502.382	365.724	5571.9	0.24	0.22	0.0608128	0.0572568	226.739	128.891	177.49	0.212856	1DS	0.27
402	252.592	0.42	NA	473.288	347.804	4793.72	0.22	NA	0.0572568	NA	228.718	131.932	NA	NA	1DS	0.27
318	320.385	0.38	62.5	731.575	495.835	6675.16	0.196	0.228	0.0646734	0.0788399	345.725	203.159	269.851	0.32362	1DS	0.38
46	320.385	0.384	61.5385	759.727	526.335	6431.75	0.228	0.24	0.0788399	0.0911149	351.022	197.158	272.051	0.326259	1DS	0.38
56	320.385	0.38	62.9139	741.987	522.586	6852.28	0.24	0.224	0.0911149	0.0793159	346.303	196.048	268.971	0.322566	1DS	0.38
66	320.385	0.36	60	783.888	536.517	6151.01	0.224	0.24	0.0793159	0.0928849	348.115	200.661	272.56	0.326869	1DS	0.38
76	320.385	0.364	58.7097	830.075	546.42	7769.35	0.24	0.256	0.0928849	0.0931569	344.492	194.034	266.048	0.31906	1DS	0.38
86	320.385	0.328	54.6667	861.686	596.418	6917.02	0.256	0.272	0.0931569	0.104364	341.76	187.473	266.528	0.319635	1DS	0.38
96	320.385	0.328	54.3046	874.664	596.79	7910.7	0.272	0.276	0.104364	0.10254	337.862	184.456	262.373	0.314652	1DS	0.38
106	320.385	0.34	54.1401	924.923	600.632	10540.7	0.276	0.288	0.10254	0.112498	338.352	181.541	262.991	0.315393	1DS	0.38
116	320.385	0.296	50.6849	1003.28	645.735	9129.46	0.288	0.288	0.112498	0.110075	334.21	181.511	261.356	0.313432	1DS	0.38
126	320.385	0.324	52.5974	912.105	615.454	9920.71	0.288	0.292	0.110075	0.110519	334.292	180.059	258.971	0.310573	1DS	0.38
136	320.385	0.296	49.3333	1074.23	662.368	11198.5	0.292	0.304	0.110519	0.117215	334.694	176.88	260.046	0.311862	1DS	0.38
146	320.385	0.312	50.9804	987.757	623.704	7960.45	0.304	0.3	0.117215	0.109632	326.098	173.57	251.959	0.302164	1DS	0.38
156	320.385	0.296	50	961.981	635.141	8792.48	0.3	0.296	0.109632	0.107961	323.806	170.982	251.557	0.301682	1DS	0.38
166	320.385	0.292	48.9933	999.906	649.617	9775.2	0.296	0.304	0.107961	0.114773	325.029	171.427	252.811	0.303186	1DS	0.38
176	320.385	0.3	49.6689	961.551	648.003	8286.46	0.304	0.304	0.114773	0.117951	325.009	171.56	252.521	0.302838	1DS	0.38
186	320.385	0.312	50.3226	931.706	626.516	9928.64	0.304	0.308	0.117951	0.113726	321.619	169.119	249.453	0.299158	1DS	0.38
196	320.385	0.288	48.9796	969.369	658.168	10181.7	0.308	0.3	0.113726	0.112763	322.385	170.06	251.611	0.301747	1DS	0.38
206	320.385	0.296	48.6842	992.032	651.643	7965.73	0.3	0.312	0.112763	0.116219	322.826	170.547	250.94	0.300942	1DS	0.38
216	320.385	0.3	49.0196	997.353	651.306	8187.92	0.312	0.312	0.116219	0.117342	324.138	169.795	251.364	0.301449	1DS	0.38
226	320.385	0.304	50	962.986	636.808	8224.39	0.312	0.304	0.117342	0.111082	322.976	170.917	249.804	0.299579	1DS	0.38
236	320.385	0.288	48	1008.69	659.647	8109.02	0.304	0.312	0.111082	0.113898	323.285	170.313	250.933	0.300933	1DS	0.38
246	320.385	0.296	49.0066	936.249	644.072	8470.56	0.312	0.308	0.113898	0.109394	322.671	171.365	249.582	0.299312	1DS	0.38
256	320.385	0.284	47.3333	1002.37	673.787	9155.97	0.308	0.316	0.109394	0.118794	324.297	170.399	252.761	0.303125	1DS	0.38
266	320.385	0.292	48.0263	993.07	669.375	10048.3	0.316	0.316	0.118794	0.118719	324.142	170.458	251.826	0.302004	1DS	0.38
276	320.385	0.284	47.3333	995.484	675.673	11079.3	0.316	0.316	0.118719	0.115544	323.328	170.228	251.133	0.301173	1DS	0.38
286	320.385	0.296	49.6644	970.096	651.9	9747.09	0.316	0.3	0.115544	0.110207	323.237	167.759	250.851	0.300834	1DS	0.38
296	320.385	0.316	52.3179	823.77	596.474	9156.48	0.3	0.288	0.110207	0.104506	318.535	174.167	248.82	0.298399	1DS	0.38
306	320.385	0.312	52	872.235	599.126	8347.15	0.288	0.288	0.104506	0.100713	319.443	172.054	248.474	0.297984	1DS	0.38
319	320.385	0.308	52.381	915.057	591.517	9235.48	0.288	0.28	0.100713	0.0977949	316.809	172.363	248.749	0.298314	1DS	0.38
326	320.385	0.332	56.8493	876.101	548.614	8209.57	0.28	0.252	0.0977949	0.0830579	313.311	172.442	246.11	0.29515	1DS	0.38
336	320.385	0.348	56.4935	751.859	520.96	8034.32	0.252	0.268	0.0830579	0.0891824	315.115	177.361	245.218	0.29408	1DS	0.38
346	320.385	0.34	57.8231	783.765	534.684	8666.35	0.268	0.248	0.0891824	0.0849919	314.38	172.975	247.339	0.296623	1DS	0.38
355	320.385	0.36	60.8108	730.546	493.44	7157.77	0.248	0.232	0.0849919	0.0716859	310.437	176.651	242.982	0.291398	1DS	0.38
365	320.385	0.348	59.589	702.226	494.509	7428.23	0.232	0.236	0.0716859	0.0770079	312.459	178.69	245.291	0.294167	1DS	0.38
375	320.385	0.352	59.4595	759.126	495.662	6954.75	0.236	0.24	0.0770079	0.0783894	311.445	178.348	245.584	0.294519	1DS	0.38
384	320.385	0.36	61.6438	813.743	491.982	10948.7	0.24	0.224	0.0783894	0.0711604	309.972	177.143	245.685	0.294639	1DS	0.38
394	320.385	0.336	60	693.393	493.669	7970.49	0.224	0.224	0.0711604	0.0701044	310.116	181.965	244.605	0.293344	1DS	0.38
403	320.385	0.384	65.3061	658.739	453.18	7011.6	0.224	0.204	0.0701044	0.0628489	307.523	182.209	243.159	0.29161	1DS	0.38
412	320.385	0.372	65.9574	595.31	442.341	6185.33	0.204	0.192	0.0628489	0.0577249	304.967	186.211	242.362	0.290655	1DS	0.38
422	320.385	0.388	68.7943	586.423	422.938	4987.89	0.192	0.176	0.0577249	0.0548539	303.473	186.329	242.33	0.290616	1DS	0.38
431	320.385	0.368	70.7692	527.43	409.002	4959.22	0.176	0.152	0.0548539	0.0456569	297.771	190.443	241.705	0.289866	1DS	0.38
441	320.385	0.396	NA	544.716	343.877	5240.65	0.152	NA	0.0456569	NA	274.82	191.282	NA	NA	1DS	0.38
320	315.402	0.348	57.2368	775.613	538.127	5051.41	0.252	0.26	0.0910084	0.0953649	326.138	178.655	251.166	0.301212	1DS	0.38
47	315.402	0.376	63.0872	646.873	488.758	7142.97	0.26	0.22	0.0953649	0.0752679	311.862	177.007	244.036	0.292661	1DS	0.38
57	315.402	0.32	59.2593	687.61	499.129	6392.55	0.22	0.22	0.0752679	0.0732034	310.284	182.466	245.796	0.294773	1DS	0.38
67	315.402	0.34	58.6207	733.851	513.613	6468.62	0.22	0.24	0.0732034	0.0868144	318.009	178.146	249.304	0.298979	1DS	0.38
77	315.402	0.352	59.0604	785.623	518.082	5322.83	0.24	0.244	0.0868144	0.0968739	319.578	179.011	250.545	0.300467	1DS	0.38
87	315.402	0.376	59.8726	732.865	511.344	5953.26	0.244	0.252	0.0968739	0.0979929	318.116	180.913	249.286	0.298958	1DS	0.38
97	315.402	0.348	57.6159	824.803	545.617	6883.74	0.252	0.256	0.0979929	0.102146	321.51	179.757	251.422	0.301519	1DS	0.38
107	315.402	0.36	57.3248	806.662	534.463	5167.65	0.256	0.268	0.102146	0.10191	321.78	176.401	249.227	0.298887	1DS	0.38
117	315.402	0.344	55.1282	821.655	569.026	6812.87	0.268	0.28	0.10191	0.109856	323.857	175.846	252.299	0.302571	1DS	0.38
127	315.402	0.34	53.7975	894.704	581.938	6846.5	0.28	0.292	0.109856	0.110826	325.436	171.643	251.315	0.301391	1DS	0.38
137	315.402	0.348	54.375	856.436	580.986	7575.12	0.292	0.292	0.110826	0.114183	326.492	172.704	251.895	0.302087	1DS	0.38
147	315.402	0.324	53.2895	929.412	602.556	7628.04	0.292	0.284	0.114183	0.111911	324.36	173.689	253.348	0.303829	1DS	0.38
157	315.402	0.332	53.5484	905.415	586.45	7265.96	0.284	0.288	0.111911	0.109176	323.68	175.459	250.798	0.300771	1DS	0.38
167	315.402	0.316	51.2987	922.278	612.412	7781	0.288	0.3	0.109176	0.113203	325.665	173.157	251.986	0.302196	1DS	0.38
177	315.402	0.316	51.2987	954.279	619.72	8153.84	0.3	0.3	0.113203	0.113191	326.059	171.476	252.546	0.302867	1DS	0.38
187	315.402	0.32	50.6329	979.666	626.224	7839.77	0.3	0.312	0.113191	0.122475	328.776	172.783	253.283	0.303751	1DS	0.38
197	315.402	0.304	50	970.806	644.519	8698.01	0.312	0.304	0.122475	0.114799	324.667	172.007	252.176	0.302424	1DS	0.38
207	315.402	0.316	51.9737	892.921	621.454	10159.9	0.304	0.292	0.114799	0.116317	324.33	172.558	253.116	0.303551	1DS	0.38
217	315.402	0.344	52.7607	880.304	593.445	9417.19	0.292	0.308	0.116317	0.11735	327.099	172.959	250.641	0.300583	1DS	0.38
227	315.402	0.304	50.3311	983.374	641.178	8418.87	0.308	0.3	0.11735	0.115247	325.098	173.076	252.373	0.30266	1DS	0.38
237	315.402	0.312	50.6494	928.383	620.704	7818.46	0.3	0.304	0.115247	0.113369	323.417	173.754	250.829	0.300809	1DS	0.38
247	315.402	0.308	50.3268	971.563	636.122	9309.95	0.304	0.304	0.113369	0.118409	325.838	170.756	253.046	0.303467	1DS	0.38
257	315.402	0.316	50.9677	895.744	623.463	9646.92	0.304	0.304	0.118409	0.1141	323.645	171.593	251.089	0.30112	1DS	0.38
267	315.402	0.296	49.3333	989.579	656.298	8534.16	0.304	0.304	0.1141	0.119539	325.118	171.63	254.041	0.304661	1DS	0.38
277	315.402	0.296	49.3333	1019.93	640.418	8596.03	0.304	0.304	0.119539	0.113014	322.857	173.178	250.753	0.300717	1DS	0.38
287	315.402	0.292	50.3448	986.082	640.187	11536.2	0.304	0.288	0.113014	0.105401	321.949	170.42	251.204	0.301257	1DS	0.38
297	315.402	0.344	55.8442	789.619	553.078	8791.65	0.288	0.272	0.105401	0.0952814	317.943	173.406	246.425	0.295526	1DS	0.38
307	315.402	0.328	55.0336	857.318	562.387	9078.88	0.272	0.268	0.0952814	0.0992904	319.021	172.782	249.859	0.299645	1DS	0.38
3110	315.402	0.332	56.4626	810.956	546.439	7327.21	0.268	0.256	0.0992904	0.0864274	315.722	173.892	246.299	0.295375	1DS	0.38
327	315.402	0.344	56.9536	749.38	524.757	7128.69	0.256	0.26	0.0864274	0.0861089	317.152	174.949	245.884	0.294878	1DS	0.38
337	315.402	0.34	58.6207	763.759	515.843	6982.87	0.26	0.24	0.0861089	0.0768519	314	174.986	244.919	0.29372	1DS	0.38
347	315.402	0.348	58.3893	757.033	501.188	6908.42	0.24	0.248	0.0768519	0.0785359	314.836	177.392	244.659	0.293408	1DS	0.38
356	315.402	0.344	59.3103	715.071	497.687	5859.43	0.248	0.236	0.0785359	0.0686559	311.418	175.995	243.182	0.291637	1DS	0.38
366	315.402	0.368	62.1622	751.484	465.223	8009.31	0.236	0.224	0.0686559	0.0626074	309.8	178.584	241.854	0.290045	1DS	0.38
376	315.402	0.392	63.6364	700.257	455.57	7250.29	0.224	0.224	0.0626074	0.0732989	311.87	179.308	246.329	0.295412	1DS	0.38
385	315.402	0.352	61.5385	682.981	474.163	5607.46	0.224	0.22	0.0732989	0.0662559	309.087	183.147	243.496	0.292014	1DS	0.38
395	315.402	0.384	64.8649	605.366	448.309	5807.41	0.22	0.208	0.0662559	0.0627769	309.871	183.225	243.302	0.291781	1DS	0.38
404	315.402	0.348	66.9231	607.282	439.708	4960	0.208	0.172	0.0627769	0.0491349	302.943	184.795	241.706	0.289868	1DS	0.38
413	315.402	0.36	67.6692	588.76	424.876	4826.44	0.172	0.172	0.0491349	0.0553794	304.518	187.556	244.82	0.293602	1DS	0.38
423	315.402	0.372	70.9924	544.469	399.198	4857.95	0.172	0.152	0.0553794	0.0464879	297.658	192.277	242.236	0.290503	1DS	0.38
432	315.402	0.432	NA	551.134	368.472	5345.86	0.152	NA	0.0464879	NA	293.027	189.981	NA	NA	1DS	0.38
328	314.009	0.428	69.9346	663.809	435.426	4755.58	0.176	0.184	0.0698315	0.07429	335.856	205.243	261.596	0.313721	1DS	0.38
48	314.009	0.428	68.5897	634.032	443.139	4954.56	0.184	0.196	0.07429	0.079356	326.686	192.802	255.757	0.306718	1DS	0.38
58	314.009	0.432	68.7898	589.874	427.513	5446.73	0.196	0.196	0.079356	0.071644	318.84	192.511	248.52	0.298039	1DS	0.38
68	314.009	0.376	63.0872	677.163	476.207	5177.52	0.196	0.22	0.071644	0.086518	323.298	185.283	254.163	0.304806	1DS	0.38
78	314.009	0.4	64.9351	644.877	465.314	5875.11	0.22	0.216	0.086518	0.084748	319.672	185.252	250.861	0.300847	1DS	0.38
88	314.009	0.388	62.1795	730.848	489.511	6095.96	0.216	0.236	0.084748	0.0995085	324.969	184.676	253.345	0.303826	1DS	0.38
98	314.009	0.408	63.354	658.595	471.289	5372.75	0.236	0.236	0.0995085	0.0888705	318.488	183.258	247.651	0.296997	1DS	0.38
108	314.009	0.352	57.8947	784.435	537.565	7531.49	0.236	0.256	0.0888705	0.105611	327.159	178.359	254.243	0.304902	1DS	0.38
118	314.009	0.36	57.6923	810.918	534.567	6264.14	0.256	0.264	0.105611	0.105965	325.179	181.529	251.51	0.301625	1DS	0.38
128	314.009	0.348	56.4935	841.061	559.108	7065.53	0.264	0.268	0.105965	0.113017	326.855	177.218	253.835	0.304414	1DS	0.38
138	314.009	0.348	56.4935	840.554	559.504	6456.13	0.268	0.268	0.113017	0.110573	325.356	177.114	251.784	0.301954	1DS	0.38
148	314.009	0.336	54.1935	874.238	580.849	7042.54	0.268	0.284	0.110573	0.119194	326.972	176.749	253.573	0.304099	1DS	0.38
158	314.009	0.352	56.4103	845.189	567.478	6955.43	0.284	0.272	0.119194	0.115986	324.784	174.41	251.902	0.302095	1DS	0.38
168	314.009	0.348	54.717	858.839	575.412	6602.79	0.272	0.288	0.115986	0.121561	325.195	176.279	251.514	0.30163	1DS	0.38
178	314.009	0.336	52.8302	931.007	592.609	6963.79	0.288	0.3	0.121561	0.121939	325.43	174.759	250.526	0.300445	1DS	0.38
188	314.009	0.312	51.3158	928.407	630.202	8451.14	0.3	0.296	0.121939	0.124808	326.203	171.747	253.105	0.303538	1DS	0.38
198	314.009	0.34	52.795	917.146	596.529	6821.53	0.296	0.304	0.124808	0.123838	326.442	170.777	249.854	0.299639	1DS	0.38
208	314.009	0.308	49.6774	977.832	644.336	8419.2	0.304	0.312	0.123838	0.13046	327.526	170.259	252.621	0.302958	1DS	0.38
218	314.009	0.312	50.9804	986.122	634.259	8624.37	0.312	0.3	0.13046	0.124799	324.54	168.508	251.071	0.301098	1DS	0.38
228	314.009	0.308	50.6579	967.86	626.93	10485.9	0.3	0.3	0.124799	0.122981	323.053	170.063	250.55	0.300474	1DS	0.38
238	314.009	0.32	51.2821	940.39	619.844	7340.48	0.3	0.304	0.122981	0.124346	324.804	170.081	250.446	0.300349	1DS	0.38
248	314.009	0.312	50.9804	963.302	623.307	10020	0.304	0.3	0.124346	0.122019	323.85	168.674	250.093	0.299925	1DS	0.38
258	314.009	0.312	50.3226	960.982	629.472	8522.41	0.3	0.308	0.122019	0.12571	324.197	170.008	250.838	0.300819	1DS	0.38
268	314.009	0.304	49.6732	965.795	647.018	9007.71	0.308	0.308	0.12571	0.127747	325.641	171.179	251.843	0.302025	1DS	0.38
278	314.009	0.296	49.0066	1002.83	649.178	9739.84	0.308	0.308	0.127747	0.122013	325.029	168.929	250.366	0.300253	1DS	0.38
288	314.009	0.304	50	993.457	630.838	10469.9	0.308	0.304	0.122013	0.119882	321.587	168.808	250.13	0.29997	1DS	0.38
298	314.009	0.32	52.9801	869.48	601.716	9239.76	0.304	0.284	0.119882	0.111964	320.76	168.936	249.473	0.299182	1DS	0.38
308	314.009	0.308	51.6779	925.755	601.515	7911.54	0.284	0.288	0.111964	0.113325	320.846	171.481	249.688	0.29944	1DS	0.38
3111	314.009	0.336	56.3758	850.85	546.037	6976.39	0.288	0.26	0.113325	0.091138	315.376	171.786	243.701	0.29226	1DS	0.38
329	314.009	0.328	56.1644	812.995	547.664	7186.55	0.26	0.256	0.091138	0.0979215	318.141	173.006	248.486	0.297999	1DS	0.38
338	314.009	0.372	62.4161	705.139	474.717	6603.85	0.256	0.224	0.0979215	0.074464	309.176	176.821	239.532	0.287261	1DS	0.38
348	314.009	0.368	62.585	679.865	470.742	6919.44	0.224	0.22	0.074464	0.07921	309.421	178.444	244.476	0.29319	1DS	0.38
357	314.009	0.388	64.6667	647.896	454.721	7229.54	0.22	0.212	0.07921	0.0765565	309.225	180.413	243.193	0.291651	1DS	0.38
367	314.009	0.376	64.3836	624.458	451.617	5674.49	0.212	0.208	0.0765565	0.0727185	307.864	181.627	242.275	0.29055	1DS	0.38
377	314.009	0.396	67.8082	595.469	427.045	5399.84	0.208	0.188	0.0727185	0.0614905	303.409	181.208	240.28	0.288158	1DS	0.38
386	314.009	0.404	71.1268	569.371	404.051	4266.33	0.188	0.164	0.0614905	0.052742	298.202	182.953	240.343	0.288233	1DS	0.38
396	314.009	0.396	69.2308	515.468	405.399	5156.83	0.164	0.176	0.052742	0.0605165	302.128	186.303	242.95	0.291359	1DS	0.38
405	314.009	0.408	73.3813	497.524	397.441	5036.21	0.176	0.148	0.0605165	0.053024	299.001	186.318	241.301	0.289382	1DS	0.38
414	314.009	0.436	72.6667	523.399	388.175	4306.35	0.148	0.164	0.053024	0.0630085	303.378	190.364	244.18	0.292834	1DS	0.38
424	314.009	0.456	NA	483.845	372.4	4160.06	0.164	NA	0.0630085	NA	295.226	190.039	NA	NA	1DS	0.38
330	500.701	0.396	68.2759	1069.45	705.883	10209.3	0.152	0.184	0.0893476	0.0955326	576.872	362.245	455.611	0.546394	1DS	0.7
49	500.701	0.416	70.7483	996.553	696.829	11834.8	0.184	0.172	0.0955326	0.0970431	568.341	353.687	454.012	0.544476	1DS	0.7
59	500.701	0.424	71.1409	1005.81	678.742	9455.67	0.172	0.172	0.0970431	0.0956256	566.081	355.407	449.942	0.539595	1DS	0.7
69	500.701	0.424	67.5159	1042.83	698.815	10230.6	0.172	0.204	0.0956256	0.104124	569.155	354.454	449.162	0.538661	1DS	0.7
79	500.701	0.368	62.585	1202.7	787.769	12464.3	0.204	0.22	0.104124	0.115022	580.258	345.511	454.002	0.544465	1DS	0.7
89	500.701	0.336	61.3139	1294.83	802.247	13171.1	0.22	0.212	0.115022	0.109549	572.215	348.864	452.748	0.542961	1DS	0.7
99	500.701	0.344	61.8705	1172.76	794.667	12674.9	0.212	0.212	0.109549	0.10791	569.215	344.031	452.673	0.542871	1DS	0.7
109	500.701	0.372	62	1209.98	787.93	16181	0.212	0.228	0.10791	0.118762	575.957	345.828	452.751	0.542965	1DS	0.7
119	500.701	0.336	58.3333	1411.99	854.988	12060	0.228	0.24	0.118762	0.125667	582.727	341.972	454.335	0.544864	1DS	0.7
129	500.701	0.352	60.274	1196.16	818.142	13499.8	0.24	0.232	0.125667	0.116233	572.125	344.181	450.478	0.540239	1DS	0.7
139	500.701	0.316	57.2464	1330.23	877.793	15540.7	0.232	0.236	0.116233	0.119223	576.109	338.934	454.334	0.544863	1DS	0.7
149	500.701	0.312	56.5217	1392.73	877.135	11245.5	0.236	0.24	0.119223	0.119235	577.268	338.109	452.781	0.543	1DS	0.7
159	500.701	0.308	56.6176	1277.12	867.329	14137.1	0.24	0.236	0.119235	0.111124	569.856	340.361	451.125	0.541014	1DS	0.7
169	500.701	0.3	56.8182	1297.87	886.004	14411	0.236	0.228	0.111124	0.110297	571.142	336.782	453.743	0.544154	1DS	0.7
179	500.701	0.328	57.3427	1315.45	843.316	11721	0.228	0.244	0.110297	0.115145	573.306	339.231	449.615	0.539203	1DS	0.7
189	500.701	0.312	57.3529	1267.64	880.922	15940.5	0.244	0.232	0.115145	0.11552	573.543	336.949	454.433	0.544982	1DS	0.7
199	500.701	0.332	59.7122	1179.69	810.977	13975.9	0.232	0.224	0.11552	0.106579	566.018	344.84	449.393	0.538938	1DS	0.7
209	500.701	0.304	56.2963	1307.42	888.882	12746.2	0.224	0.236	0.106579	0.11291	571.565	336.372	453.757	0.544171	1DS	0.7
219	500.701	0.324	58.6957	1279.9	826.458	11898	0.236	0.228	0.11291	0.105971	568.301	339.172	448.813	0.538242	1DS	0.7
229	500.701	0.336	58.3333	1179	823.511	13004.2	0.228	0.24	0.105971	0.106721	568.594	337.277	448.434	0.537787	1DS	0.7
239	500.701	0.284	52.9851	1420.58	946.166	15413.9	0.24	0.252	0.106721	0.123367	577.004	336.345	457.75	0.548959	1DS	0.7
249	500.701	0.312	55.3191	1378.16	894.859	13086	0.252	0.252	0.123367	0.118999	576.453	338.053	452.005	0.54207	1DS	0.7
259	500.701	0.316	55.2448	1303.05	876.22	11883.5	0.252	0.256	0.118999	0.11286	570.738	335.47	448.945	0.538401	1DS	0.7
269	500.701	0.264	50.7692	1487.54	987.789	16272.8	0.256	0.256	0.11286	0.116606	574.049	336.056	456.222	0.547127	1DS	0.7
279	500.701	0.296	53.6232	1346.65	921.366	12354.9	0.256	0.256	0.116606	0.114307	576.032	332.962	452.155	0.54225	1DS	0.7
289	500.701	0.308	53.4722	1358.75	909.33	10489.4	0.256	0.268	0.114307	0.117826	575.504	333.714	450.799	0.540624	1DS	0.7
299	500.701	0.292	52.518	1448.25	936.025	11892.5	0.268	0.264	0.117826	0.114183	573.584	331.326	450.944	0.540797	1DS	0.7
309	500.701	0.26	49.2424	1629.12	1007.74	13598.4	0.264	0.268	0.114183	0.117876	579.746	331.282	455.123	0.545809	1DS	0.7
3112	500.701	0.292	55.303	1339.83	900.416	12356.9	0.268	0.236	0.117876	0.0983081	568.434	330.961	449.204	0.538711	1DS	0.7
3210	500.701	0.304	57.5758	1287.64	839.099	13004.4	0.236	0.224	0.0983081	0.0910856	564.311	334.561	447.015	0.536086	1DS	0.7
339	500.701	0.308	58.7786	1180.94	822.371	13247.4	0.224	0.216	0.0910856	0.0906301	564.625	337.452	449.561	0.539139	1DS	0.7
349	500.701	0.324	59.1241	1178.51	802.448	9497.63	0.216	0.224	0.0906301	0.0913656	566.408	338.428	447.124	0.536216	1DS	0.7
358	500.701	0.332	60.5839	1164.82	787.099	11100.1	0.224	0.216	0.0913656	0.0861361	563.76	338.689	445.583	0.534368	1DS	0.7
368	500.701	0.3	59.0551	1183.44	818.036	12498.1	0.216	0.208	0.0861361	0.0802611	563.349	338.256	448.317	0.537647	1DS	0.7
378	500.701	0.328	60.7407	1150.36	779.278	10453.2	0.208	0.212	0.0802611	0.0851821	566.462	340.695	447.528	0.5367	1DS	0.7
387	500.701	0.292	58.4	1253.89	826.457	12297.3	0.212	0.208	0.0851821	0.0776876	563.339	341.454	448.905	0.538352	1DS	0.7
397	500.701	0.368	64.7887	985.481	724.402	12190.9	0.208	0.2	0.0776876	0.0758106	561.153	343.656	445.23	0.533945	1DS	0.7
406	500.701	0.348	64.4444	1045.3	735.181	12035.9	0.2	0.192	0.0758106	0.0707296	559.474	344.809	446.195	0.535102	1DS	0.7
415	500.701	0.356	65.9259	953.447	711.834	9568.92	0.192	0.184	0.0707296	0.0643121	555.969	345.628	445.499	0.534267	1DS	0.7
425	500.701	0.328	66.6667	1035.46	725.318	10567.4	0.184	0.164	0.0643121	0.0533841	550.109	348.6	445.731	0.534546	1DS	0.7
433	500.701	0.364	72.8	908.198	646.332	10749.9	0.164	0.136	0.0533841	0.0480281	541.596	356.441	449.213	0.538722	1DS	0.7
442	500.701	0.324	69.8276	1046.06	677.483	12650.6	0.136	0.14	0.0480281	0.0514461	549.032	361.209	454.251	0.544763	1DS	0.7
451	500.701	0.4	NA	920.251	590.235	9107.06	0.14	NA	0.0514461	NA	532.874	365.001	NA	NA	1DS	0.7
340	498.08	0.428	70.8609	1032.11	674.982	10124.3	0.16	0.176	0.0841996	0.0924626	581.508	358.071	453.415	0.543761	1DS	0.7
410	498.08	0.432	68.7898	1031.5	686.364	7758.3	0.176	0.196	0.0924626	0.100119	579.991	350.639	449.61	0.539198	1DS	0.7
510	498.08	0.428	67.7215	1037.88	705.512	8861.14	0.196	0.204	0.100119	0.0979861	581.485	342.82	445.431	0.534186	1DS	0.7
610	498.08	0.364	65.4676	1052.69	739.563	13311.4	0.204	0.192	0.0979861	0.0978436	573.22	347.66	453.542	0.543913	1DS	0.7
710	498.08	0.388	62.5806	1214.25	757.95	11117.3	0.192	0.232	0.0978436	0.113336	582.811	345.293	450.607	0.540394	1DS	0.7
810	498.08	0.36	62.069	1192.94	791.112	15113.5	0.232	0.22	0.113336	0.108617	579.291	343.481	452.175	0.542273	1DS	0.7
910	498.08	0.36	60	1280.24	801.124	12599.6	0.22	0.24	0.108617	0.114612	583.142	343.156	450.847	0.540682	1DS	0.7
1010	498.08	0.304	56.2963	1424.81	893.723	14150.2	0.24	0.236	0.114612	0.11651	579.781	337.81	457.049	0.548118	1DS	0.7
1110	498.08	0.324	57.0423	1363.61	849.63	13204.4	0.236	0.244	0.11651	0.113786	579.335	340.343	451.011	0.540878	1DS	0.7
1210	498.08	0.3	54.7445	1441.1	909.173	11918.7	0.244	0.248	0.113786	0.120966	579.635	336.512	456.769	0.547783	1DS	0.7
1310	498.08	0.296	55.2239	1367.14	892.861	13204.3	0.248	0.24	0.120966	0.111749	571.893	339.88	452.652	0.542845	1DS	0.7
1410	498.08	0.296	53.6232	1424.99	917.482	13409	0.24	0.256	0.111749	0.121417	579.179	335.867	454.6	0.545182	1DS	0.7
1510	498.08	0.3	54.7445	1384.2	908.312	11578.9	0.256	0.248	0.121417	0.117389	574.895	337.776	453.702	0.544106	1DS	0.7
1610	498.08	0.304	55.0725	1339.82	889.665	13832.9	0.248	0.248	0.117389	0.113291	571.107	338.642	451.003	0.540868	1DS	0.7
1710	498.08	0.296	54.0146	1370.19	906.324	16609.5	0.248	0.252	0.113291	0.118019	575.203	338.92	453.048	0.543321	1DS	0.7
1810	498.08	0.304	55.4745	1326.77	904.148	13706.8	0.252	0.244	0.118019	0.115787	572.913	335.841	454.448	0.545	1DS	0.7
1910	498.08	0.308	55.7971	1273	863.543	13203.1	0.244	0.244	0.115787	0.111382	569.704	339.666	450.614	0.540402	1DS	0.7
2010	498.08	0.284	51.8248	1458.95	951.511	12596.8	0.244	0.264	0.111382	0.124422	579.161	338.183	455.628	0.546415	1DS	0.7
2110	498.08	0.28	51.8519	1533.84	986.099	11942	0.264	0.26	0.124422	0.130134	582.629	335.365	458.051	0.549321	1DS	0.7
2210	498.08	0.3	55.9701	1410.53	871.241	20593.1	0.26	0.236	0.130134	0.106375	567.041	343.045	448.098	0.537384	1DS	0.7
2310	498.08	0.264	49.2537	1526.8	984.541	13146.7	0.236	0.272	0.106375	0.120439	577.005	336.238	454.473	0.545029	1DS	0.7
2410	498.08	0.272	50.7463	1448.38	989.146	14415.7	0.272	0.264	0.120439	0.12241	577.496	333.94	456.01	0.546873	1DS	0.7
2510	498.08	0.304	53.5211	1407.68	908.397	11070.6	0.264	0.264	0.12241	0.115522	573.992	334.354	448.842	0.538276	1DS	0.7
2610	498.08	0.288	51.0638	1495.21	950.733	11016.5	0.264	0.276	0.115522	0.12113	576.701	333.272	451.355	0.541291	1DS	0.7
2710	498.08	0.276	50.365	1525.92	986.745	12006.7	0.276	0.272	0.12113	0.121303	576.291	331.93	454.244	0.544755	1DS	0.7
2810	498.08	0.28	51.0949	1473.19	957.379	13935.4	0.272	0.268	0.121303	0.11442	571.658	332.187	450.447	0.540202	1DS	0.7
2910	498.08	0.292	52.1429	1404.79	940.033	14502.9	0.268	0.268	0.11442	0.117948	575.773	332.868	452.438	0.542589	1DS	0.7
3010	498.08	0.288	51.7986	1449.75	927.404	12892.2	0.268	0.268	0.117948	0.109784	569.335	337.769	447.778	0.537	1DS	0.7
3113	498.08	0.276	50.365	1445.61	950.725	13393	0.268	0.272	0.109784	0.108087	569.005	331.207	449.378	0.53892	1DS	0.7
3211	498.08	0.284	54.1985	1401.79	917.164	14968.9	0.272	0.24	0.108087	0.0980251	564.661	328.326	450.522	0.540292	1DS	0.7
3310	498.08	0.324	58.6957	1214.29	811.263	11456.1	0.24	0.228	0.0980251	0.0904671	570.168	335.863	444.252	0.532772	1DS	0.7
3410	498.08	0.328	61.194	1158.55	782.097	11176.6	0.228	0.208	0.0904671	0.0800866	559.244	336.601	443.046	0.531326	1DS	0.7
359	498.08	0.34	63.9098	1119.95	745.518	10310.2	0.208	0.192	0.0800866	0.0806476	557.387	347.581	446.022	0.534894	1DS	0.7
369	498.08	0.348	65.4135	1057.21	718.463	9460.21	0.192	0.184	0.0806476	0.0763451	559.592	347.303	444.585	0.533171	1DS	0.7
379	498.08	0.34	66.4062	1068.19	722.875	10019.3	0.184	0.172	0.0763451	0.0738826	558.966	347.357	446.212	0.535123	1DS	0.7
388	498.08	0.352	69.2913	982.585	692.647	10723.7	0.172	0.156	0.0738826	0.0749296	553.077	353.714	448.877	0.538319	1DS	0.7
398	498.08	0.352	NA	990.047	661.874	11917.5	0.156	NA	0.0749296	NA	541.196	355.193	NA	NA	1DS	0.7
350	500.027	0.392	68.5315	1153.1	724.271	20307.8	0.196	0.18	0.0977128	0.0902398	581.737	352.732	457.282	0.548399	1DS	0.7
416	500.027	0.404	66.0131	1136.71	719.215	9697.05	0.18	0.208	0.0902398	0.0990638	583.808	348.577	449.742	0.539355	1DS	0.7
511	500.027	0.376	64.3836	1125.86	751.987	14002.5	0.208	0.208	0.0990638	0.100196	579.636	341.758	450.781	0.540602	1DS	0.7
611	500.027	0.344	63.7037	1079.39	780.201	16175.2	0.208	0.196	0.100196	0.0982973	573.034	343.213	454.491	0.545052	1DS	0.7
711	500.027	0.36	62.069	1222.36	773.354	9478.46	0.196	0.22	0.0982973	0.104786	584.807	340.133	449.148	0.538644	1DS	0.7
811	500.027	0.36	64.2857	1130.94	769.095	14738.9	0.22	0.2	0.104786	0.0967333	574.672	340.016	449.537	0.539111	1DS	0.7
911	500.027	0.348	62.1429	1238.12	773.658	11793.3	0.2	0.212	0.0967333	0.102306	579.713	344.291	449.129	0.538621	1DS	0.7
1011	500.027	0.328	59.854	1224.82	815.593	13176.7	0.212	0.22	0.102306	0.103129	584.189	337.765	451.063	0.54094	1DS	0.7
1111	500.027	0.368	61.3333	1291.18	797.714	12104.5	0.22	0.232	0.103129	0.117415	592.386	336.897	451.779	0.541799	1DS	0.7
1211	500.027	0.34	59.4406	1340.97	831.947	14238.8	0.232	0.232	0.117415	0.116935	586.464	337.675	452.444	0.542596	1DS	0.7
1311	500.027	0.324	60	1152.33	816.467	15514.9	0.232	0.216	0.116935	0.103239	577.853	342.087	451.977	0.542036	1DS	0.7
1411	500.027	0.292	54.4776	1417.13	890.801	11319	0.216	0.244	0.103239	0.111091	576.947	336.433	454.007	0.544471	1DS	0.7
1511	500.027	0.284	54.1985	1437.88	929.648	15541	0.244	0.24	0.111091	0.116392	579.904	340.937	456.638	0.547627	1DS	0.7
1611	500.027	0.3	58.1395	1235.81	850.514	16949	0.24	0.216	0.116392	0.102007	578.662	341.938	451.739	0.541751	1DS	0.7
1711	500.027	0.312	56.1151	1382.52	875.335	12700.2	0.216	0.244	0.102007	0.114058	585.22	333.994	453.694	0.544096	1DS	0.7
1811	500.027	0.34	60.2837	1160.6	814.707	13772.3	0.244	0.224	0.114058	0.107526	571.012	345.672	451.603	0.541588	1DS	0.7
1911	500.027	0.316	55.6338	1337.86	871.634	14588.9	0.224	0.252	0.107526	0.114292	588.63	337.217	452.216	0.542323	1DS	0.7
2011	500.027	0.292	54.8872	1432.2	919.158	13458	0.252	0.24	0.114292	0.114499	580.62	333.227	455.137	0.545826	1DS	0.7
2111	500.027	0.316	56.8345	1257.66	856.778	14142.2	0.24	0.24	0.114499	0.109121	572.855	341.055	451.145	0.541039	1DS	0.7
2211	500.027	0.3	54.7445	1377.08	895.119	13702.5	0.24	0.248	0.109121	0.111101	573.603	338.856	452.823	0.543051	1DS	0.7
2311	500.027	0.288	54.5455	1343.79	911.369	12326.4	0.248	0.24	0.111101	0.10823	571.703	337.756	453.56	0.543935	1DS	0.7
2411	500.027	0.328	58.156	1234.27	826.684	13475.8	0.24	0.236	0.10823	0.101021	566.454	340.135	447.801	0.537028	1DS	0.7
2511	500.027	0.276	51.4925	1404.99	942.294	14067.9	0.236	0.26	0.101021	0.109796	572.64	339.421	453.211	0.543516	1DS	0.7
2611	500.027	0.276	51.8797	1500.55	967.148	10912.7	0.26	0.256	0.109796	0.116478	579.64	332.433	456.257	0.547169	1DS	0.7
2711	500.027	0.3	53.1915	1405.1	901.81	11632.9	0.256	0.264	0.116478	0.110215	573.558	336.185	448.591	0.537976	1DS	0.7
2811	500.027	0.28	51.4706	1454.34	959.7	11359.9	0.264	0.264	0.110215	0.112744	573.893	338.132	453.806	0.54423	1DS	0.7
2911	500.027	0.308	54.6099	1338.68	894.691	14270.2	0.264	0.256	0.112744	0.109019	582.314	331.759	450.031	0.539702	1DS	0.7
3011	500.027	0.308	53.8462	1409.68	900.675	11121.2	0.256	0.264	0.109019	0.113642	574.901	333.331	450.579	0.54036	1DS	0.7
3114	500.027	0.304	54.6763	1375.34	892.517	15640	0.264	0.252	0.113642	0.102305	576.47	336.586	448.355	0.537693	1DS	0.7
3212	500.027	0.3	54.7445	1337.42	879.271	9518.68	0.252	0.248	0.102305	0.0999773	583.662	333.733	449.054	0.538531	1DS	0.7
3311	500.027	0.32	57.554	1251.92	836.398	11632.2	0.248	0.236	0.0999773	0.0958433	564.308	337.329	447.74	0.536955	1DS	0.7
3411	500.027	0.304	58.9147	1184.24	824.005	13559.5	0.236	0.212	0.0958433	0.0818173	564.198	341.183	447.159	0.536258	1DS	0.7
3510	500.027	0.336	62.2222	1146.58	768.622	10562.8	0.212	0.204	0.0818173	0.0807608	568.817	340.753	446.327	0.535261	1DS	0.7
3610	500.027	0.356	64.0288	1099.87	736.549	12062.3	0.204	0.2	0.0807608	0.0791908	564.763	345.096	444.907	0.533558	1DS	0.7
3710	500.027	0.36	64.2857	1051.31	722.076	8814.75	0.2	0.2	0.0791908	0.0744063	561.571	347.504	442.218	0.530333	1DS	0.7
389	500.027	0.3	62.5	1129.34	774.073	12454	0.2	0.18	0.0744063	0.0654443	556.415	344.76	447.738	0.536953	1DS	0.7
399	500.027	0.408	72.8571	908.814	648.63	7706.53	0.18	0.152	0.0654443	0.0603823	551.868	354.518	442.87	0.531114	1DS	0.7
407	500.027	0.456	75.4967	940.056	596.468	13889.2	0.152	0.148	0.0603823	0.0556333	548.193	362.015	437.868	0.525115	1DS	0.7
417	500.027	0.388	NA	983.891	603.301	11116.5	0.148	NA	0.0556333	NA	528.615	358.394	NA	NA	1DS	0.7
418	121.576	0.4	54.3478	255.46	184.892	2213.58	0.268	0.336	0.0282955	0.034462	141.369	82.112	111.35	0.112942	2RR	0.16
512	121.576	0.356	52.3529	378.331	206.445	5056.24	0.336	0.324	0.034462	0.034065	141.803	77.307	112.593	0.114202	2RR	0.16
612	121.576	0.372	52.5424	341.159	206.6	3526.09	0.324	0.336	0.034065	0.0409825	145.012	80.575	112.86	0.114474	2RR	0.16
712	121.576	0.372	50.8197	382.055	210.328	4880.16	0.336	0.36	0.0409825	0.038708	143.428	78.579	111.444	0.113037	2RR	0.16
812	121.576	0.336	48.2759	289.656	172.86	3756.42	0.36	0.36	0.038708	0.0416	143.491	80.318	113.109	0.114726	2RR	0.16
912	121.576	0.3	44.1176	435.605	258.73	4991.69	0.36	0.38	0.0416	0.047302	146.558	78.034	113.915	0.115544	2RR	0.16
1012	121.576	0.308	43.0168	466.185	265.845	4193.94	0.38	0.408	0.047302	0.0557545	148.966	78.322	114.505	0.116142	2RR	0.16
1112	121.576	0.316	43.6464	511.315	276.104	5647.06	0.408	0.408	0.0557545	0.0573255	149.751	73.807	115.2	0.116847	2RR	0.16
1212	121.576	0.312	41.9355	534.577	280.226	5396.39	0.408	0.432	0.0573255	0.060894	149.972	76.57	114.353	0.115987	2RR	0.16
1312	121.576	0.34	43.5897	563.267	277.472	7123.36	0.432	0.44	0.060894	0.0676415	151.952	71.662	116.082	0.117741	2RR	0.16
1412	121.576	0.328	42.9319	542.313	289.374	6544.04	0.44	0.436	0.0676415	0.067777	151.718	72.195	116.379	0.118043	2RR	0.16
1512	121.576	0.36	42.654	446.509	277.983	4238.23	0.436	0.484	0.067777	0.0779615	156.783	77.068	115.682	0.117336	2RR	0.16
1612	121.576	0.352	41.9048	721.388	298.274	15213.9	0.484	0.488	0.0779615	0.079095	154.055	66.997	116.75	0.118419	2RR	0.16
1712	121.576	0.336	41.3793	597.662	314.553	8307.38	0.488	0.476	0.079095	0.0807705	155.052	68.365	116.86	0.118531	2RR	0.16
1812	121.576	0.336	43.299	558.686	297.383	5756.35	0.476	0.44	0.0807705	0.068389	151.008	72.823	113.972	0.115601	2RR	0.16
1912	121.576	0.3	38.8601	636.002	328.056	8338.83	0.44	0.472	0.068389	0.0741695	153.509	70.648	115.46	0.11711	2RR	0.16
2012	121.576	0.28	36.2694	674.617	358.427	8856.81	0.472	0.492	0.0741695	0.079168	154.746	69.275	116.209	0.117871	2RR	0.16
2112	121.576	0.256	34.0426	768.649	391.896	10554.6	0.492	0.496	0.079168	0.078358	154.208	68.018	116.517	0.118183	2RR	0.16
2212	121.576	0.276	35.567	684.81	374.418	7660.74	0.496	0.5	0.078358	0.0855535	156.605	71.718	117.814	0.119498	2RR	0.16
2312	121.576	0.3	39.4737	651.756	342.618	7297.73	0.5	0.46	0.0855535	0.0769715	153.58	71.799	116.137	0.117797	2RR	0.16
2412	121.576	0.3	38.2653	614.569	337.852	6338.13	0.46	0.484	0.0769715	0.0781075	154.919	72.492	115.663	0.117316	2RR	0.16
2512	121.576	0.272	36.1702	684.158	383.685	9095.78	0.484	0.48	0.0781075	0.0938365	163.518	75.175	120.614	0.122338	2RR	0.16
2612	121.576	0.288	37.3057	665.386	378.644	6878.47	0.48	0.484	0.0938365	0.0949025	159.815	74.707	118.536	0.12023	2RR	0.16
2712	121.576	0.3	39.0625	630.505	343.325	7119.17	0.484	0.468	0.0949025	0.080178	152.28	73.581	113.501	0.115124	2RR	0.16
2812	121.576	0.268	35.0785	676.858	376.886	7857.66	0.468	0.496	0.080178	0.084734	153.441	72.334	115.175	0.116821	2RR	0.16
2912	121.576	0.288	36.3636	635.718	365.788	6490.29	0.496	0.504	0.084734	0.09218	156.952	72.894	116.003	0.117661	2RR	0.16
3012	121.576	0.296	37.1859	636.182	356.912	6939.06	0.504	0.5	0.09218	0.083819	153.176	69.193	113.381	0.115001	2RR	0.16
3115	121.576	0.276	37.9121	613.926	346.298	6975.66	0.5	0.452	0.083819	0.068174	147.422	71.485	111.694	0.11329	2RR	0.16
3213	121.576	0.336	44.6809	487.353	273.744	5477.94	0.452	0.416	0.068174	0.062438	145.053	72.578	111.289	0.11288	2RR	0.16
3312	121.576	0.312	42.8571	501.145	274.255	4696.99	0.416	0.416	0.062438	0.0564995	143.223	75.049	109.848	0.111418	2RR	0.16
3412	121.576	0.312	41.9355	479.252	282.15	4846.56	0.416	0.432	0.0564995	0.0616075	146.36	73.681	111.122	0.11271	2RR	0.16
3511	121.576	0.32	41.6667	552.949	284.475	7617.83	0.432	0.448	0.0616075	0.0609345	145.452	69.976	110.559	0.11214	2RR	0.16
3611	121.576	0.304	42.6966	532.566	288.617	6203.76	0.448	0.408	0.0609345	0.0583865	144.579	72.143	111.849	0.113448	2RR	0.16
3711	121.576	0.36	46.1538	416.143	252.002	3284.95	0.408	0.42	0.0583865	0.05706	145.31	74.701	109.781	0.11135	2RR	0.16
3810	121.576	0.32	NA	480.314	260.637	5045.71	0.42	NA	0.05706	NA	140.994	72.051	NA	NA	2RR	0.16
360	116.009	0.376	55.9524	293.995	184.038	2949.88	0.248	0.296	0.0253485	0.030992	146.638	86.377	114.562	0.1162	2RR	0.16
419	116.009	0.408	57.6271	339.387	187.085	5265.93	0.296	0.3	0.030992	0.0356705	147.302	81.753	116.391	0.118055	2RR	0.16
513	116.009	0.396	56.25	362.709	205.21	3868.77	0.3	0.308	0.0356705	0.0443905	150.096	81.865	118.385	0.120078	2RR	0.16
613	116.009	0.368	52.8736	364.827	222.54	2553.08	0.308	0.328	0.0443905	0.044625	151.5	83.338	117.115	0.118789	2RR	0.16
713	116.009	0.416	54.1667	356.129	216.42	3120.19	0.328	0.352	0.044625	0.052159	153.277	80.04	118.177	0.119867	2RR	0.16
813	116.009	0.432	52.4272	484.608	218.065	7702.02	0.352	0.392	0.052159	0.0536895	153.697	75.481	116.969	0.118641	2RR	0.16
913	116.009	0.376	47.4747	637.926	265.651	13511.6	0.392	0.416	0.0536895	0.067243	158.419	74.396	121.134	0.122866	2RR	0.16
1013	116.009	0.4	47.3934	472.936	256.534	5245.85	0.416	0.444	0.067243	0.0681375	156.315	74.056	116.859	0.118529	2RR	0.16
1113	116.009	0.34	42.0792	495.218	306.084	5915.23	0.444	0.468	0.0681375	0.078027	155.746	68.495	117.214	0.118889	2RR	0.16
1213	116.009	0.344	41.3462	518.268	305.704	4945.69	0.468	0.488	0.078027	0.0820245	156.605	69.457	115.779	0.117435	2RR	0.16
1313	116.009	0.36	42.2535	579.884	298.774	7303.22	0.488	0.492	0.0820245	0.0817245	156.765	67.148	115.081	0.116726	2RR	0.16
1413	116.009	0.32	38.6473	635.28	319.871	10466.5	0.492	0.508	0.0817245	0.074087	153.579	66.889	113.202	0.114821	2RR	0.16
1513	116.009	0.304	36.8932	650.607	341.511	8543.92	0.508	0.52	0.074087	0.085379	164.634	67.462	116.799	0.118469	2RR	0.16
1613	116.009	0.288	34.7826	750.095	391.183	11041	0.52	0.54	0.085379	0.099744	166.65	65.598	119.943	0.121657	2RR	0.16
1713	116.009	0.32	37.7358	732.33	353.329	10105.4	0.54	0.528	0.099744	0.087734	156.988	64.034	115.665	0.117319	2RR	0.16
1813	116.009	0.312	35.9447	667.54	361.406	8339.89	0.528	0.556	0.087734	0.0972655	166.237	65.638	117.408	0.119086	2RR	0.16
1913	116.009	0.304	37.2549	848.468	355.676	16022.9	0.556	0.512	0.0972655	0.0809825	153.792	62.359	115.331	0.11698	2RR	0.16
2013	116.009	0.308	36.4929	725.314	349.493	11840.3	0.512	0.536	0.0809825	0.08776	158.095	66.16	116.393	0.118057	2RR	0.16
2113	116.009	0.312	37.1429	715.446	349.886	10759.9	0.536	0.528	0.08776	0.0866795	161.787	65.211	116.498	0.118163	2RR	0.16
2213	116.009	0.272	33.4975	757.208	401.647	11373.7	0.528	0.54	0.0866795	0.091315	157.826	65.956	117.85	0.119535	2RR	0.16
2313	116.009	0.316	37.9808	693.261	337.079	8925.57	0.54	0.516	0.091315	0.074437	152.395	65.646	113.521	0.115143	2RR	0.16
2413	116.009	0.352	42.5121	641.816	292.458	11681.4	0.516	0.476	0.074437	0.072088	151.418	66.321	115.169	0.116816	2RR	0.16
2513	116.009	0.352	44.2211	533.865	271.656	6680.64	0.476	0.444	0.072088	0.0570495	147.285	69.873	111.988	0.11359	2RR	0.16
2613	116.009	0.38	49.4792	467.772	236.386	5079.09	0.444	0.388	0.0570495	0.0532945	145.416	72.184	112.714	0.114326	2RR	0.16
2713	116.009	0.388	48.7437	387.166	227.744	3471.44	0.388	0.408	0.0532945	0.0519245	145.677	74.135	111.744	0.113342	2RR	0.16
2813	116.009	0.384	49.4845	459.112	233.991	5789.12	0.408	0.392	0.0519245	0.049448	145.081	73.518	112.023	0.113624	2RR	0.16
2913	116.009	0.332	46.3687	494.635	236.829	7343.84	0.392	0.384	0.049448	0.0358	141.815	72.681	109.766	0.111335	2RR	0.16
3013	116.009	0.376	50.2674	409.492	208.168	5456.81	0.384	0.372	0.0358	0.037015	140.16	74.358	111.244	0.112834	2RR	0.16
3116	116.009	0.36	50	426.104	215.914	5383.06	0.372	0.36	0.037015	0.036561	141.254	74.219	111.545	0.11314	2RR	0.16
3214	116.009	0.412	56.2842	404.729	194.07	6075.45	0.36	0.32	0.036561	0.031184	139.531	74.997	110.61	0.112192	2RR	0.16
3313	116.009	0.388	54.4944	408.252	187.173	7313.96	0.32	0.324	0.031184	0.0300695	139.254	77.094	110.734	0.112318	2RR	0.16
3413	116.009	0.428	NA	347.317	174.27	4977.24	0.324	NA	0.0300695	NA	137.551	78.919	NA	NA	2RR	0.16
370	116.124	0.392	58.3333	269.496	184.375	2209.29	0.292	0.28	0.0355073	0.0312068	144.507	87.432	115.994	0.117653	2RR	0.16
420	116.124	0.356	55.9748	309.659	193.243	3072.28	0.28	0.28	0.0312068	0.0310458	145.405	86.001	116.838	0.118508	2RR	0.16
514	116.124	0.328	53.9474	354.341	202.517	3787.95	0.28	0.28	0.0310458	0.0245568	146.83	83.734	114.766	0.116407	2RR	0.16
614	116.124	0.34	52.4691	335.867	202.12	3011.56	0.28	0.308	0.0245568	0.0336523	147.965	86.148	116.855	0.118526	2RR	0.16
714	116.124	0.352	52.6946	331.743	209.632	2909.12	0.308	0.316	0.0336523	0.0370998	148.978	85.775	117.058	0.118732	2RR	0.16
814	116.124	0.34	50.5952	352.953	223.163	3095.31	0.316	0.332	0.0370998	0.0422593	150.719	85.65	117.814	0.119498	2RR	0.16
914	116.124	0.332	47.1591	412.69	251.415	3879.1	0.332	0.372	0.0422593	0.0529948	155.16	82.658	119.98	0.121695	2RR	0.16
1014	116.124	0.324	45.2514	474.268	276.294	4257.66	0.372	0.392	0.0529948	0.0571233	157.51	82.466	119.8	0.121513	2RR	0.16
1114	116.124	0.316	44.6328	477.016	281.297	4487.01	0.392	0.392	0.0571233	0.0583358	157.98	81.972	120.323	0.122043	2RR	0.16
1214	116.124	0.376	46.7662	473.195	259.786	5533.45	0.392	0.428	0.0583358	0.0688473	162.537	80.298	120.171	0.121889	2RR	0.16
1314	116.124	0.36	43.6893	578.979	285.563	8697.71	0.428	0.464	0.0688473	0.0751213	159.612	73.989	117.039	0.118712	2RR	0.16
1414	116.124	0.344	40.1869	651.699	308.854	11869.7	0.464	0.512	0.0751213	0.0836288	159.252	68.282	116.947	0.118619	2RR	0.16
1514	116.124	0.332	39.5238	637.237	333.834	9965.36	0.512	0.508	0.0836288	0.0835498	160.062	67.681	117.371	0.119049	2RR	0.16
1614	116.124	0.324	38.756	684.465	340.704	11262.3	0.508	0.512	0.0835498	0.0855008	159.672	68.294	117.176	0.118851	2RR	0.16
1714	116.124	0.34	41.0628	580.245	322.065	5726.59	0.512	0.488	0.0855008	0.0842538	159.125	69.772	116.96	0.118633	2RR	0.16
1814	116.124	0.34	39.9061	590.045	322.58	5880.09	0.488	0.512	0.0842538	0.0869013	158.069	70.339	115.462	0.117113	2RR	0.16
1914	116.124	0.364	42.1296	623.34	305.759	8144.36	0.512	0.5	0.0869013	0.0839748	155.701	67.035	114.923	0.116566	2RR	0.16
2014	116.124	0.324	38.3886	672.048	345.698	8138.2	0.5	0.52	0.0839748	0.0918473	159.069	68.375	117.192	0.118868	2RR	0.16
2114	116.124	0.332	37.5566	746.602	354.955	13897.9	0.52	0.552	0.0918473	0.10027	163.551	66.194	117.271	0.118948	2RR	0.16
2214	116.124	0.316	36.5741	771.746	365.68	11699.6	0.552	0.548	0.10027	0.0963633	158.723	63.886	116.079	0.117738	2RR	0.16
2314	116.124	0.348	39.726	890.395	332.705	23647.2	0.548	0.528	0.0963633	0.0942668	158.126	63.589	116.193	0.117854	2RR	0.16
2414	116.124	0.316	37.2642	705.144	358.355	9044.6	0.528	0.532	0.0942668	0.0919123	156.696	66.555	115.671	0.117325	2RR	0.16
2514	116.124	0.34	42.0792	628.424	301.718	8648.44	0.532	0.468	0.0919123	0.0651493	148.485	67.237	110.477	0.112056	2RR	0.16
2614	116.124	0.364	44.6078	470.496	260.703	4335.31	0.468	0.452	0.0651493	0.0607573	146.222	70.117	110.615	0.112197	2RR	0.16
2714	116.124	0.352	44.4444	479.523	263.067	4548.5	0.452	0.44	0.0607573	0.0652053	147.899	71.091	113.308	0.114928	2RR	0.16
2814	116.124	0.392	47.343	475.1	249.337	5890.56	0.44	0.436	0.0652053	0.0683208	149.895	71.78	112.832	0.114445	2RR	0.16
2914	116.124	0.364	46.1929	466.557	253.062	5146.77	0.436	0.424	0.0683208	0.0583368	146.242	73.352	110.85	0.112435	2RR	0.16
3014	116.124	0.38	49.2228	375.06	205.395	3938.77	0.424	0.392	0.0583368	0.0399853	140.064	74.68	107.025	0.108555	2RR	0.16
3117	116.124	0.364	51.4124	403.135	193.055	5861.59	0.392	0.344	0.0399853	0.0280793	135.84	75.335	107.051	0.108581	2RR	0.16
3215	116.124	0.324	47.3684	374.142	210.235	4304.98	0.344	0.36	0.0280793	0.0332533	138.166	75.946	109.433	0.110997	2RR	0.16
3314	116.124	0.368	49.7297	318.144	194.139	2514.08	0.36	0.372	0.0332533	0.0361663	139.084	76.751	108.64	0.110193	2RR	0.16
3414	116.124	0.324	47.929	409.756	216.194	4927.09	0.372	0.352	0.0361663	0.0319163	139.025	77.299	109	0.110559	2RR	0.16
3512	116.124	0.328	NA	362.13	199.168	3452.52	0.352	NA	0.0319163	NA	136.273	76.893	NA	NA	2RR	0.16
380	212.719	0.312	59.0909	520.111	345.144	5293.71	0.2	0.216	0.0256228	0.0349938	274.763	170.675	222.941	0.226128	2RR	0.27
426	212.719	0.332	61.9403	491.542	332.007	3092.54	0.216	0.204	0.0349938	0.0335738	272.164	171.808	219.975	0.22312	2RR	0.27
515	212.719	0.324	60.4478	516.09	343.334	3893.78	0.204	0.212	0.0335738	0.0369443	273.066	170.601	222.048	0.225223	2RR	0.27
615	212.719	0.324	60.9023	509.211	338.932	3498.91	0.212	0.208	0.0369443	0.0331063	271.657	171.508	219.561	0.2227	2RR	0.27
715	212.719	0.316	59.8485	522.362	335.991	4177.56	0.208	0.212	0.0331063	0.0287073	269.608	170.938	217.78	0.220894	2RR	0.27
815	212.719	0.308	57.4627	564.471	360.09	5473.26	0.212	0.228	0.0287073	0.0386138	275.168	168.871	223.285	0.226477	2RR	0.27
915	212.719	0.308	57.037	602.746	365.221	5581.23	0.228	0.232	0.0386138	0.0409288	275.131	169.714	221.856	0.225027	2RR	0.27
1015	212.719	0.296	56.4885	619.563	374.189	6217.75	0.232	0.228	0.0409288	0.0391423	273.712	168.809	221.401	0.224567	2RR	0.27
1115	212.719	0.312	56.1151	613.773	376.98	5408.27	0.228	0.244	0.0391423	0.0462468	277.147	168.718	223.543	0.226738	2RR	0.27
1215	212.719	0.296	51.7483	657.831	399.824	6828.64	0.244	0.276	0.0462468	0.0526953	274.642	169.303	220.893	0.22405	2RR	0.27
1315	212.719	0.288	49.6552	784.921	426.407	10094.9	0.276	0.292	0.0526953	0.0511173	273.26	158.931	217.288	0.220395	2RR	0.27
1415	212.719	0.268	47.1831	808.135	439.956	9692.79	0.292	0.3	0.0511173	0.0528313	271.426	158.758	216.439	0.219533	2RR	0.27
1515	212.719	0.256	43.2432	864.104	483.35	11579.8	0.3	0.336	0.0528313	0.0608433	273.566	155.681	217.052	0.220155	2RR	0.27
1615	212.719	0.288	46.4516	905.699	466.361	16980.8	0.336	0.332	0.0608433	0.0645698	274.782	153.019	217.343	0.22045	2RR	0.27
1715	212.719	0.272	44.1558	824.704	487.554	9101.41	0.332	0.344	0.0645698	0.0639568	272.12	151.958	213.688	0.216743	2RR	0.27
1815	212.719	0.276	43.125	937.709	493.065	15331.4	0.344	0.364	0.0639568	0.0757278	272.049	146.262	212.788	0.21583	2RR	0.27
1915	212.719	0.24	37.5	1020.78	578.313	13451.7	0.364	0.4	0.0757278	0.0897903	271.213	145.079	212.063	0.215095	2RR	0.27
2015	212.719	0.272	40.2367	1058.13	542.121	16141.9	0.4	0.404	0.0897903	0.0904488	266.141	137.732	208.383	0.211362	2RR	0.27
2115	212.719	0.288	42.3529	1017.38	515.034	15230.4	0.404	0.392	0.0904488	0.0875708	264.523	137.294	207.356	0.210321	2RR	0.27
2215	212.719	0.28	40.9357	958.836	517.741	10853.4	0.392	0.404	0.0875708	0.0866463	265.712	139.808	206.324	0.209274	2RR	0.27
2315	212.719	0.268	40.6061	1054.37	540.241	17686.8	0.404	0.392	0.0866463	0.0864288	265.276	138.265	208.432	0.211412	2RR	0.27
2415	212.719	0.276	39.8844	943.42	532.43	11033.8	0.392	0.416	0.0864288	0.0947283	267.371	141.39	208.634	0.211617	2RR	0.27
2515	212.719	0.264	39.0533	1041.6	569.319	15411	0.416	0.412	0.0947283	0.0976723	268.179	138.889	210.925	0.21394	2RR	0.27
2615	212.719	0.276	40.1163	1003.63	546.589	14448.1	0.412	0.412	0.0976723	0.0964573	267.132	139.449	209.34	0.212333	2RR	0.27
2715	212.719	0.26	38.0117	1048.54	579.123	12936.4	0.412	0.424	0.0964573	0.0945563	267.859	138.286	209.063	0.212052	2RR	0.27
2815	212.719	0.272	39.3064	1076.27	549.913	18693.8	0.424	0.42	0.0945563	0.0950933	267.654	140.378	209.018	0.212006	2RR	0.27
2915	212.719	0.256	38.5542	1049.38	570.798	14210.8	0.42	0.408	0.0950933	0.0883218	265.732	139.164	208.1	0.211075	2RR	0.27
3015	212.719	0.26	38.6905	1040.01	552.855	14227.3	0.408	0.412	0.0883218	0.0892493	264.838	140.981	207.977	0.210951	2RR	0.27
3118	212.719	0.26	38.9222	1064.16	562.902	17188	0.412	0.408	0.0892493	0.0912813	266.401	138.526	209.703	0.212701	2RR	0.27
3216	212.719	0.268	41.358	1039.34	523.887	15191.7	0.408	0.38	0.0912813	0.0765428	261.314	139.908	205.929	0.208873	2RR	0.27
3315	212.719	0.304	44.9704	959.915	461.786	17589.9	0.38	0.372	0.0765428	0.0741868	260.036	139.609	205.635	0.208575	2RR	0.27
3415	212.719	0.292	45.0617	1027.32	466.278	23649	0.372	0.356	0.0741868	0.0672103	259.112	141.076	205.638	0.208578	2RR	0.27
3513	212.719	0.288	45.8599	1012.19	454.55	22426.7	0.356	0.34	0.0672103	0.0638928	258.908	142.469	205.855	0.208798	2RR	0.27
3612	212.719	0.344	53.0864	871.764	374.787	19202.3	0.34	0.304	0.0638928	0.0542613	253.727	145.927	203.652	0.206564	2RR	0.27
3712	212.719	0.316	50	769.085	383.949	13776.9	0.304	0.316	0.0542613	0.0533103	253.737	148.135	202.901	0.205801	2RR	0.27
3811	212.719	0.3	52.4476	663.638	379.81	6786.04	0.316	0.272	0.0533103	0.0430643	250.15	149.334	202.178	0.205068	2RR	0.27
3910	212.719	0.364	59.8684	535.396	311.223	4704.37	0.272	0.244	0.0430643	0.0349473	245.69	152.019	199.98	0.202839	2RR	0.27
408	212.719	0.348	57.6159	442.521	324.476	5159.68	0.244	0.256	0.0349473	0.0399828	249.149	154.764	202.763	0.205661	2RR	0.27
4110	212.719	0.34	62.0438	522.707	310.089	5888.47	0.256	0.208	0.0399828	0.0263843	244.432	154.24	199.187	0.202034	2RR	0.27
427	212.719	0.372	NA	475.647	251.922	7497.22	0.208	NA	0.0263843	NA	233.534	159.736	NA	NA	2RR	0.27
390	212.347	0.388	68.3099	391.447	280.331	3764.82	0.168	0.18	0.0275957	0.0240577	260.341	174.804	212.907	0.21595	2RR	0.27
428	212.347	0.368	65.2482	456.984	305.994	5927.35	0.18	0.196	0.0240577	0.0368932	267.638	172.322	221.981	0.225154	2RR	0.27
516	212.347	0.344	60.9929	492.488	325.017	4565.97	0.196	0.22	0.0368932	0.0378947	268.147	172.635	217.297	0.220404	2RR	0.27
616	212.347	0.328	58.5714	536.889	351.051	4486.9	0.22	0.232	0.0378947	0.0432467	272.194	168.137	220.265	0.223414	2RR	0.27
716	212.347	0.368	62.1622	467.935	323.499	3826.82	0.232	0.224	0.0432467	0.0400532	269.16	170.046	217.518	0.220627	2RR	0.27
816	212.347	0.304	57.5758	590.287	354.867	7168.56	0.224	0.224	0.0400532	0.0343257	266.622	169.013	216.859	0.219959	2RR	0.27
916	212.347	0.28	52.2388	643.497	390.351	8175.22	0.224	0.256	0.0343257	0.0462642	273.117	167.913	221.476	0.224642	2RR	0.27
1016	212.347	0.32	55.5556	601.977	371.41	5409.88	0.256	0.256	0.0462642	0.0475272	272.024	167.502	219.693	0.222834	2RR	0.27
1116	212.347	0.3	52.4476	681.798	394.839	7589.73	0.256	0.272	0.0475272	0.0520672	273.973	166.032	221.199	0.224361	2RR	0.27
1216	212.347	0.316	53.0201	698.193	398.035	7817.71	0.272	0.28	0.0520672	0.0578297	274.72	164.895	221.712	0.224882	2RR	0.27
1316	212.347	0.308	49.6774	745.816	415.87	7752.58	0.28	0.312	0.0578297	0.0607732	272.401	161.29	217.354	0.220462	2RR	0.27
1416	212.347	0.296	47.7419	881.841	432.945	16610	0.312	0.324	0.0607732	0.0617727	269.815	155.649	215.476	0.218557	2RR	0.27
1516	212.347	0.264	43.7086	862.644	496.725	11528.1	0.324	0.34	0.0617727	0.0736542	274.099	153.557	217.785	0.220898	2RR	0.27
1616	212.347	0.292	44.5122	824.411	477.533	7233.67	0.34	0.364	0.0736542	0.0842807	272.004	153.083	213.459	0.216511	2RR	0.27
1716	212.347	0.32	46.2428	921.631	455.324	14208.5	0.364	0.372	0.0842807	0.0829892	264.418	144.853	207.539	0.210506	2RR	0.27
1816	212.347	0.28	41.9162	881.616	510.937	10827.4	0.372	0.388	0.0829892	0.0835267	264.269	140.767	207.78	0.210751	2RR	0.27
1916	212.347	0.28	40.6977	980.508	520.12	14955	0.388	0.408	0.0835267	0.0917572	267.192	140.244	208.555	0.211537	2RR	0.27
2016	212.347	0.252	37.7246	1135.39	581.782	19955.2	0.408	0.416	0.0917572	0.0951572	268.087	138.793	210.109	0.213113	2RR	0.27
2116	212.347	0.272	39.5349	988.086	543.288	12619.3	0.416	0.416	0.0951572	0.0921457	266.288	140.115	207.436	0.210402	2RR	0.27
2216	212.347	0.276	40.3509	940.653	545.423	12758.2	0.416	0.408	0.0921457	0.0976752	267.299	138.926	209.961	0.212963	2RR	0.27
2316	212.347	0.264	39.2857	992.824	551.129	12045.1	0.408	0.408	0.0976752	0.0934977	265.865	142.665	207.429	0.210395	2RR	0.27
2416	212.347	0.248	37.1257	1011.92	584.694	12946	0.408	0.42	0.0934977	0.0963772	266.543	141.806	208.767	0.211752	2RR	0.27
2516	212.347	0.252	37.9518	1078	588.629	16286.5	0.42	0.412	0.0963772	0.0997327	267.782	139.656	210.735	0.213748	2RR	0.27
2616	212.347	0.276	39.2045	1008.55	546.805	11815.3	0.412	0.428	0.0997327	0.0997582	267.435	140.451	207.847	0.210818	2RR	0.27
2716	212.347	0.268	39.881	1197.53	546.632	26175.8	0.428	0.404	0.0997582	0.0914567	265.241	139.742	208.355	0.211333	2RR	0.27
2816	212.347	0.256	38.7879	1078.51	566.384	16173.5	0.404	0.404	0.0914567	0.0975252	266.191	142.227	210.44	0.213449	2RR	0.27
2916	212.347	0.288	42.1053	1132.58	505.386	21092	0.404	0.396	0.0975252	0.0878237	263.011	141.636	206.301	0.20925	2RR	0.27
3016	212.347	0.268	40.6061	1071.4	519.428	20271.5	0.396	0.392	0.0878237	0.0800577	261.843	140.3	205.747	0.208688	2RR	0.27
3119	212.347	0.272	41.7178	999.2	513.649	18629.8	0.392	0.38	0.0800577	0.0841222	262.402	141.023	208.778	0.211763	2RR	0.27
3217	212.347	0.276	43.3962	864.485	487.287	11713.9	0.38	0.36	0.0841222	0.0786597	259.463	145.764	206.757	0.209713	2RR	0.27
3316	212.347	0.276	41.8182	917.415	488.466	12315.4	0.36	0.384	0.0786597	0.0797627	261.898	143.748	205.501	0.208439	2RR	0.27
3416	212.347	0.276	43.3962	995.062	493.185	18165.1	0.384	0.36	0.0797627	0.0786707	259.457	143.466	208.209	0.211186	2RR	0.27
3514	212.347	0.288	44.4444	818.421	470.459	8649.87	0.36	0.36	0.0786707	0.0818467	260.676	146.778	207.93	0.210902	2RR	0.27
3613	212.347	0.284	44.9367	871.387	460.24	9493.8	0.36	0.348	0.0818467	0.0715112	259.618	146.795	204.598	0.207523	2RR	0.27
3713	212.347	0.292	46.4968	762.453	431.035	8994.39	0.348	0.336	0.0715112	0.0663762	254.464	148.28	204.534	0.207458	2RR	0.27
3812	212.347	0.3	47.1698	843.889	428.822	14280.2	0.336	0.336	0.0663762	0.0686477	257.216	147.172	206.614	0.209568	2RR	0.27
3911	212.347	0.284	49.6503	713.335	413.196	7132.29	0.336	0.288	0.0686477	0.0539392	251.925	149.596	203.96	0.206876	2RR	0.27
409	212.347	0.312	54.5455	579.784	360.079	5617.39	0.288	0.26	0.0539392	0.0486047	250.221	153.726	202.741	0.20564	2RR	0.27
4111	212.347	0.324	53.2895	579.8	355.293	6058.11	0.26	0.284	0.0486047	0.0537952	251.609	155.646	203.365	0.206272	2RR	0.27
429	212.347	0.276	NA	671.709	384.146	6306.49	0.284	NA	0.0537952	NA	251.007	153.989	NA	NA	2RR	0.27
3100	209.861	0.332	61.9403	431.782	314.195	4419.14	0.188	0.204	0.0312919	0.0286619	262.568	171.913	214.391	0.217456	2RR	0.27
430	209.861	0.316	60.3053	522.635	325.868	5908.83	0.204	0.208	0.0286619	0.0311174	262.164	170.128	217.273	0.220379	2RR	0.27
517	209.861	0.292	57.0312	509.94	343.633	4157.58	0.208	0.22	0.0311174	0.0298249	263.085	169.892	215.064	0.218138	2RR	0.27
617	209.861	0.3	56.8182	549.435	351.72	5762.19	0.22	0.228	0.0298249	0.0358794	265.697	168.8	218.205	0.221325	2RR	0.27
717	209.861	0.316	58.5185	537.555	331.076	5683.12	0.228	0.224	0.0358794	0.0280644	261.471	170.179	212.639	0.215679	2RR	0.27
817	209.861	0.304	58.9147	625.043	339.315	12080.1	0.224	0.212	0.0280644	0.0270409	260.19	167.243	216.747	0.219845	2RR	0.27
917	209.861	0.288	54.1353	556.248	367.137	7219.67	0.212	0.244	0.0270409	0.0374019	267.662	167.871	218.71	0.221837	2RR	0.27
1017	209.861	0.3	55.9701	612.174	360.164	5971.26	0.244	0.236	0.0374019	0.0347944	265.479	167.572	215.949	0.219036	2RR	0.27
1117	209.861	0.316	55.6338	645.478	363.559	9718.05	0.236	0.252	0.0347944	0.0467214	269.036	168.041	221.028	0.224188	2RR	0.27
1217	209.861	0.3	53.1915	646.107	375.897	6688.42	0.252	0.264	0.0467214	0.0418319	265.364	167.231	214.108	0.217169	2RR	0.27
1317	209.861	0.284	48.2993	700.053	417.893	11959.7	0.264	0.304	0.0418319	0.0528644	267.962	159.176	215.021	0.218095	2RR	0.27
1417	209.861	0.288	48	808.35	429.53	13486.2	0.304	0.312	0.0528644	0.0578914	265.168	156.887	214.028	0.217088	2RR	0.27
1517	209.861	0.284	47.973	746.993	426.507	7492.47	0.312	0.308	0.0578914	0.0551879	264.76	157.086	212.304	0.215339	2RR	0.27
1617	209.861	0.268	46.5278	861.736	445.877	13074.5	0.308	0.308	0.0551879	0.0562374	264.197	156.092	212.418	0.215454	2RR	0.27
1717	209.861	0.272	44.4444	847.015	457.546	12464.6	0.308	0.34	0.0562374	0.0640249	267.214	155.317	212.969	0.216014	2RR	0.27
1817	209.861	0.26	42.4837	964.988	484.287	15149.9	0.34	0.352	0.0640249	0.0652314	266.352	153.221	212.373	0.21541	2RR	0.27
1917	209.861	0.296	45.679	951.832	467.503	21741.5	0.352	0.352	0.0652314	0.0714584	268.595	150.858	214.948	0.218021	2RR	0.27
2017	209.861	0.268	40.8537	1044.21	524.389	21195.6	0.352	0.388	0.0714584	0.0823984	273.946	150.94	215.121	0.218196	2RR	0.27
2117	209.861	0.268	40.1198	1052.76	557.538	20176	0.388	0.4	0.0823984	0.0903654	274.78	146.971	216.695	0.219793	2RR	0.27
2217	209.861	0.292	41.954	990.552	529.098	11873.1	0.4	0.404	0.0903654	0.0956774	274.407	147.511	215.46	0.218541	2RR	0.27
2317	209.861	0.264	39.2857	989.199	560.283	11658.7	0.404	0.408	0.0956774	0.0890854	270.15	145.657	211.029	0.214046	2RR	0.27
2417	209.861	0.256	38.3234	1044.52	573.564	14817.6	0.408	0.412	0.0890854	0.0962969	269.389	143.996	212.003	0.215034	2RR	0.27
2517	209.861	0.256	37.8698	1060.58	581.015	14383.8	0.412	0.42	0.0962969	0.101631	267.423	141.902	209.457	0.212451	2RR	0.27
2617	209.861	0.264	38.3721	1132.63	560.207	16976.5	0.42	0.424	0.101631	0.0961249	263.148	139.354	205.302	0.208237	2RR	0.27
2717	209.861	0.268	39.1813	1202.08	550.519	26884.7	0.424	0.416	0.0961249	0.0948739	262.074	138.005	206.041	0.208987	2RR	0.27
2817	209.861	0.268	39.881	1032.71	543.723	15262.6	0.416	0.404	0.0948739	0.0920464	261.956	138.697	206.123	0.209069	2RR	0.27
2917	209.861	0.276	42.0732	967.819	497.148	12197.6	0.404	0.38	0.0920464	0.0743429	255.697	140.848	201.416	0.204295	2RR	0.27
3017	209.861	0.276	42.8571	914.098	488.417	14081.3	0.38	0.368	0.0743429	0.0768059	257.56	141.487	204.102	0.20702	2RR	0.27
3120	209.861	0.288	44.1718	841.25	474.042	9934.74	0.368	0.364	0.0768059	0.0781854	257.108	143.322	204.534	0.207459	2RR	0.27
3218	209.861	0.28	44.0252	832.943	470.737	9820.09	0.364	0.356	0.0781854	0.0740164	254.761	144.705	203.342	0.206249	2RR	0.27
3317	209.861	0.296	46.25	833.102	444.717	9883.82	0.356	0.344	0.0740164	0.0685774	254.738	144.588	202.488	0.205383	2RR	0.27
3417	209.861	0.304	46.6258	742.827	420.059	7909.98	0.344	0.348	0.0685774	0.0662119	253.372	146.541	201.539	0.20442	2RR	0.27
3515	209.861	0.292	46.4968	792.518	424.018	10255.5	0.348	0.336	0.0662119	0.0600959	253.363	145.72	201.877	0.204763	2RR	0.27
3614	209.861	0.34	50.8982	700.007	380.246	9290.78	0.336	0.328	0.0600959	0.0587169	252.204	147.522	201.195	0.204071	2RR	0.27
3714	209.861	0.288	43.9024	762.482	435.966	9721.5	0.328	0.368	0.0587169	0.0651509	254.944	146.645	201.891	0.204777	2RR	0.27
3813	209.861	0.296	46.8354	910.235	437.486	20168.4	0.368	0.336	0.0651509	0.0598519	254.882	142.715	203.969	0.206886	2RR	0.27
3912	209.861	0.284	46.1039	736.412	426.621	10047.5	0.336	0.332	0.0598519	0.0585614	253.836	148.462	202.54	0.205436	2RR	0.27
4010	209.861	0.276	47.2603	753.873	414.463	10128.8	0.332	0.308	0.0585614	0.0472804	250.296	148.007	200.251	0.203114	2RR	0.27
4112	209.861	0.252	NA	667.771	391.646	8130.24	0.308	NA	0.0472804	NA	245.436	151.684	NA	NA	2RR	0.27
3101	292.72	0.304	59.8425	710.769	465.916	8516.78	0.172	0.204	0.0322407	0.0442967	372.258	243.618	306.907	0.311295	2RR	0.38
434	292.72	0.3	63.0252	685.396	456.262	6060.55	0.204	0.176	0.0442967	0.0396817	367.795	243.669	303.879	0.308223	2RR	0.38
518	292.72	0.288	59.5041	684.791	455.086	5197.32	0.176	0.196	0.0396817	0.0428567	369.134	245.505	303.125	0.307459	2RR	0.38
618	292.72	0.292	58.871	771.747	474.742	7929.76	0.196	0.204	0.0428567	0.0433907	370.54	240.67	303.88	0.308224	2RR	0.38
718	292.72	0.276	56.5574	756.623	489.61	6531.27	0.204	0.212	0.0433907	0.0430212	370.23	241.805	303.143	0.307477	2RR	0.38
818	292.72	0.288	55.814	867.427	490.832	13040.9	0.212	0.228	0.0430212	0.0469557	373.163	239.936	304.065	0.308412	2RR	0.38
918	292.72	0.272	53.5433	982.7	523.159	16354	0.228	0.236	0.0469557	0.0473772	373.642	238.004	304.435	0.308787	2RR	0.38
1018	292.72	0.28	53.8462	899.164	521.983	9697.71	0.236	0.24	0.0473772	0.0519607	375.045	236.802	306.495	0.310877	2RR	0.38
1118	292.72	0.284	55.0388	911.701	526.748	10856.3	0.24	0.232	0.0519607	0.0513177	376.717	236.179	306.251	0.31063	2RR	0.38
1218	292.72	0.272	52.3077	884.226	535.407	8832.63	0.232	0.248	0.0513177	0.0567962	378.531	238.921	306.486	0.310867	2RR	0.38
1318	292.72	0.264	51.9685	920.385	542.601	10138.3	0.248	0.244	0.0567962	0.0527592	374.694	236.493	304.635	0.308991	2RR	0.38
1418	292.72	0.272	51.9084	1096.84	557.556	21800	0.244	0.252	0.0527592	0.0562827	378.004	234.06	307.984	0.312387	2RR	0.38
1518	292.72	0.264	47.8261	989.374	593.553	10851.3	0.252	0.288	0.0562827	0.0706497	385.131	235.895	309.806	0.314236	2RR	0.38
1618	292.72	0.252	46.3235	1102.89	634.393	13147.3	0.288	0.292	0.0706497	0.0723797	385.089	232.278	310.28	0.314716	2RR	0.38
1718	292.72	0.248	45.2555	1153.08	644.251	13066	0.292	0.3	0.0723797	0.0718482	384.668	230.682	308.097	0.312501	2RR	0.38
1818	292.72	0.252	44.6809	1151.43	657.8	15139.6	0.3	0.312	0.0718482	0.0780802	386.107	228.904	309.629	0.314055	2RR	0.38
1918	292.72	0.232	42.6471	1242.18	706.265	15170.2	0.312	0.312	0.0780802	0.0764122	385.481	226.603	308.667	0.31308	2RR	0.38
2018	292.72	0.24	42.5532	1213.87	688.357	14286.5	0.312	0.324	0.0764122	0.0820057	385.55	227.926	306.507	0.310889	2RR	0.38
2118	292.72	0.228	40.1408	1439.85	745.703	23296.6	0.324	0.34	0.0820057	0.0858122	385.718	222.302	306.249	0.310627	2RR	0.38
2218	292.72	0.22	37.931	1545.86	811.425	27462.6	0.34	0.36	0.0858122	0.100295	389.468	219.344	310.897	0.315342	2RR	0.38
2318	292.72	0.232	39.1892	1511.52	785.426	22640	0.36	0.36	0.100295	0.0958262	385.664	217.797	305.392	0.309758	2RR	0.38
2418	292.72	0.244	40.6667	1514.94	757.841	27458.4	0.36	0.356	0.0958262	0.0965742	384.613	215.316	305.377	0.309743	2RR	0.38
2518	292.72	0.244	40.6667	1482.3	748.748	24594.7	0.356	0.356	0.0965742	0.0953572	382.779	215.21	303.147	0.30748	2RR	0.38
2618	292.72	0.228	38.5135	1530.54	788.498	24627.3	0.356	0.364	0.0953572	0.0982267	381.661	214.629	303.532	0.307871	2RR	0.38
2718	292.72	0.236	39.0728	1572.61	773.238	30149.7	0.364	0.368	0.0982267	0.0985982	381.406	213.564	301.333	0.305641	2RR	0.38
2818	292.72	0.236	40.6897	1133.62	603.336	20265.7	0.368	0.344	0.0985982	0.0875147	375.233	213.878	300.063	0.304352	2RR	0.38
2918	292.72	0.232	39.4558	1341.76	759.91	16375.9	0.344	0.356	0.0875147	0.0980097	380.333	216.67	302.545	0.30687	2RR	0.38
3018	292.72	0.236	40.1361	1461.98	750.725	20772.6	0.356	0.352	0.0980097	0.0942582	376.856	215.458	300.204	0.304496	2RR	0.38
3121	292.72	0.228	39.3103	1501.34	762.851	23394.2	0.352	0.352	0.0942582	0.0927357	377.202	214.194	300.427	0.304722	2RR	0.38
3219	292.72	0.208	37.4101	1579.52	804.506	25920.2	0.352	0.348	0.0927357	0.0858247	371.337	216.541	300.388	0.304682	2RR	0.38
3318	292.72	0.252	43.75	1290.47	658.623	16899.7	0.348	0.324	0.0858247	0.0794217	369.898	218.187	296.89	0.301134	2RR	0.38
3418	292.72	0.224	39.4366	1387.46	739.742	21882	0.324	0.344	0.0794217	0.0864702	372.955	218.663	301.262	0.305569	2RR	0.38
3516	292.72	0.232	41.1348	1328.33	707.762	19373.9	0.344	0.332	0.0864702	0.0768732	370.918	219.587	296.71	0.300952	2RR	0.38
3615	292.72	0.236	42.446	1255.8	672.201	18344.7	0.332	0.32	0.0768732	0.0712832	369.391	219.446	295.886	0.300116	2RR	0.38
3715	292.72	0.22	39.8551	1297.17	717.79	18214.9	0.32	0.332	0.0712832	0.0785917	372.197	219.55	300.163	0.304454	2RR	0.38
3814	292.72	0.224	42.4242	1263.38	682.944	17069	0.332	0.304	0.0785917	0.0675127	367.283	220.385	295.878	0.300108	2RR	0.38
3913	292.72	0.24	45.4545	1150.65	611.49	14264.9	0.304	0.288	0.0675127	0.0594122	360.741	223.184	293.756	0.297955	2RR	0.38
4011	292.72	0.268	48.2014	1120.46	571.808	21750.6	0.288	0.288	0.0594122	0.0619122	360.274	225.961	295.717	0.299945	2RR	0.38
4113	292.72	0.276	50.7353	1217.63	543.804	25739	0.288	0.268	0.0619122	0.0521227	359.482	225.871	292.711	0.296895	2RR	0.38
4210	292.72	0.228	44.5312	1138.49	615.224	19831.2	0.268	0.284	0.0521227	0.0561872	362.894	226.559	295.484	0.299708	2RR	0.38
435	292.72	0.236	48.3607	1061.71	567.192	15038.9	0.284	0.252	0.0561872	0.0418557	351.587	228.342	290.962	0.295122	2RR	0.38
443	292.72	0.22	47.0085	1008.91	564.811	13634.2	0.252	0.248	0.0418557	0.0429087	351.347	232.199	293.428	0.297623	2RR	0.38
452	292.72	0.252	51.2195	999.451	528.336	13546.5	0.248	0.24	0.0429087	0.0493942	357.507	232.116	296.703	0.300945	2RR	0.38
461	292.72	0.224	50.4505	915.529	526.392	10362.5	0.24	0.22	0.0493942	0.0349257	349.055	231.965	288.837	0.292967	2RR	0.38
471	292.72	0.228	53.7736	991.21	502.039	18739.8	0.22	0.196	0.0349257	0.0291432	344.517	234.181	292.619	0.296803	2RR	0.38
481	292.72	0.204	53.6842	810.893	481.521	9917.75	0.196	0.176	0.0291432	0.0196307	337.144	238.301	287.051	0.291155	2RR	0.38
3102	293.28	0.264	57.8947	778.55	489.895	6383.64	0.2	0.192	0.0422962	0.0356872	366.017	246.251	303.49	0.307828	2RR	0.38
436	293.28	0.248	55.3571	835.193	505.586	8179.6	0.192	0.2	0.0356872	0.0378687	368.71	245.143	304.937	0.309297	2RR	0.38
519	293.28	0.248	55.8559	815.967	499.447	7773.05	0.2	0.196	0.0378687	0.0381517	366.785	244.338	303.928	0.308273	2RR	0.38
619	293.28	0.24	53.0973	875.574	515.907	8743.76	0.196	0.212	0.0381517	0.0405532	368.056	242.619	303.288	0.307624	2RR	0.38
719	293.28	0.252	54.7826	843.887	501.31	8279.21	0.212	0.208	0.0405532	0.0369962	362.593	242.337	301.444	0.305754	2RR	0.38
819	293.28	0.224	51.8519	891.887	526.735	11106.7	0.208	0.208	0.0369962	0.0383262	364.52	243.843	303.325	0.307662	2RR	0.38
919	293.28	0.232	52.2523	926.257	536.716	11813.1	0.208	0.212	0.0383262	0.0420577	367.546	241.124	304.804	0.309162	2RR	0.38
1019	293.28	0.24	49.5868	942.85	541.819	11005.7	0.212	0.244	0.0420577	0.0518502	372.95	241.038	304.158	0.308506	2RR	0.38
1119	293.28	0.232	49.5726	1092.95	596.368	15232.9	0.244	0.236	0.0518502	0.0523082	373.436	234.625	306.24	0.310618	2RR	0.38
1219	293.28	0.244	49.5935	970.544	556.538	11556.2	0.236	0.248	0.0523082	0.0563622	373.147	238.215	303.292	0.307628	2RR	0.38
1319	293.28	0.244	48.4127	1054.42	582.471	13324.2	0.248	0.26	0.0563622	0.0575882	373.073	232.379	302.473	0.306797	2RR	0.38
1419	293.28	0.244	48.8	1069.48	591.982	13557.3	0.26	0.256	0.0575882	0.0539622	370.816	229.92	301.863	0.306178	2RR	0.38
1519	293.28	0.24	46.1538	1078.86	602.165	14023.1	0.256	0.28	0.0539622	0.0605787	374.46	232.127	302.235	0.306555	2RR	0.38
1619	293.28	0.24	46.875	1198.6	605.899	17678.4	0.28	0.272	0.0605787	0.0554862	369.682	229.951	301.751	0.306065	2RR	0.38
1719	293.28	0.232	43.9394	1193.64	638.001	18179.4	0.272	0.296	0.0554862	0.0648612	375.987	229.728	303.299	0.307635	2RR	0.38
1819	293.28	0.244	44.2029	1281.06	651.778	23261.9	0.296	0.308	0.0648612	0.0698797	377.409	228.403	304.517	0.30887	2RR	0.38
1919	293.28	0.224	40	1338.3	722.412	18738.3	0.308	0.336	0.0698797	0.0806102	381.717	228.069	306.037	0.310412	2RR	0.38
2019	293.28	0.224	40	1418.69	753.386	21518.5	0.336	0.336	0.0806102	0.0863517	383.698	223.14	306.004	0.310379	2RR	0.38
2119	293.28	0.236	40.9722	1371.57	736.423	20505.3	0.336	0.34	0.0863517	0.0912062	381.676	220.288	304.18	0.308529	2RR	0.38
2219	293.28	0.244	41.4966	1395.62	723.329	20269.2	0.34	0.344	0.0912062	0.0867292	378.965	217.791	300.384	0.304679	2RR	0.38
2319	293.28	0.228	40.1408	1381.23	758.653	19334.6	0.344	0.34	0.0867292	0.0899732	379.882	217.45	303.758	0.3081	2RR	0.38
2419	293.28	0.232	40	1320.83	737.143	16306.4	0.34	0.348	0.0899732	0.0897567	376.893	219.37	299.899	0.304186	2RR	0.38
2519	293.28	0.236	39.5973	1481.34	764.453	24720.8	0.348	0.36	0.0897567	0.0957642	381.365	215.924	302.951	0.307282	2RR	0.38
2619	293.28	0.244	41.2162	1414.46	738.893	20911.4	0.36	0.348	0.0957642	0.0928252	379.327	215.56	301.535	0.305846	2RR	0.38
2719	293.28	0.244	42.069	1420.2	714.814	23289.8	0.348	0.336	0.0928252	0.0827077	375.737	216.206	298.997	0.303271	2RR	0.38
2819	293.28	0.244	40.6667	1298.44	714.033	17288.1	0.336	0.356	0.0827077	0.0909817	377.801	218.655	300.021	0.30431	2RR	0.38
2919	293.28	0.232	38.9262	1505.05	781.691	25693.1	0.356	0.364	0.0909817	0.0995432	381.873	216.735	303.967	0.308313	2RR	0.38
3019	293.28	0.24	40	1461.96	767.701	23563.5	0.364	0.36	0.0995432	0.0990742	381.724	216.899	303.114	0.307448	2RR	0.38
3122	293.28	0.244	40.9396	1420.92	741.711	19668.8	0.36	0.352	0.0990742	0.0928787	378.356	217.24	300.777	0.305077	2RR	0.38
3220	293.28	0.24	41.6667	1365.71	727.177	19585	0.352	0.336	0.0928787	0.0854322	376.356	216.28	300.063	0.304353	2RR	0.38
3319	293.28	0.248	42.7586	1330.13	691.572	19450.7	0.336	0.332	0.0854322	0.0840637	375.047	218.543	299.688	0.303973	2RR	0.38
3419	293.28	0.252	43.1507	1259.45	674.363	16286.3	0.332	0.332	0.0840637	0.0799107	373.009	219.585	298.963	0.303237	2RR	0.38
3517	293.28	0.232	42.3358	1292.29	686.104	19586.7	0.332	0.316	0.0799107	0.0724402	370.181	220.32	297.858	0.302116	2RR	0.38
3616	293.28	0.24	43.4783	1172.74	653.966	16318.7	0.316	0.312	0.0724402	0.0703907	368.852	223.101	297.628	0.301883	2RR	0.38
3716	293.28	0.24	43.4783	1187.51	648.099	17833.6	0.312	0.312	0.0703907	0.0685932	368.986	222.925	297.051	0.301298	2RR	0.38
3815	293.28	0.24	45.1128	1152.68	628.244	15986.7	0.312	0.292	0.0685932	0.0624802	365.791	224.18	296.696	0.300937	2RR	0.38
3914	293.28	0.244	46.2121	1130.9	603.924	15884.8	0.292	0.284	0.0624802	0.0600642	364.994	226.351	295.579	0.299805	2RR	0.38
4012	293.28	0.244	46.2121	1122.02	606.339	16877.2	0.284	0.284	0.0600642	0.0615042	365.859	227.491	296.934	0.30118	2RR	0.38
4114	293.28	0.26	49.6183	1050.94	553.749	14214.7	0.284	0.264	0.0615042	0.0493662	358.544	226.468	292.215	0.296393	2RR	0.38
4211	293.28	0.244	49.5935	1033.65	556.537	16525.7	0.264	0.248	0.0493662	0.0442142	353.231	229.15	293.697	0.297896	2RR	0.38
437	293.28	0.216	46.9565	997.918	570.121	14541.2	0.248	0.244	0.0442142	0.0399382	352.461	231.733	291.557	0.295725	2RR	0.38
444	293.28	0.224	47.4576	996.606	555.231	14769.5	0.244	0.248	0.0399382	0.0432412	355.832	232.787	294.296	0.298503	2RR	0.38
453	293.28	0.224	49.1228	971.935	541.216	13622.5	0.248	0.232	0.0432412	0.0348832	349.675	233.033	290.68	0.294836	2RR	0.38
462	293.28	0.208	46.8468	1015.36	556.876	16170.8	0.232	0.236	0.0348832	0.0374182	351.542	235.301	293.612	0.29781	2RR	0.38
472	293.28	0.192	46.6019	1026.26	583.838	15566.9	0.236	0.22	0.0374182	0.0324042	347.479	235.326	293.304	0.297497	2RR	0.38
482	293.28	0.196	49.4949	888.789	529.313	11125.8	0.22	0.2	0.0324042	0.0261847	343.262	238.431	289.883	0.294028	2RR	0.38
491	293.28	0.224	58.9474	840.004	448.822	19360.9	0.2	0.156	0.0261847	0.0107472	332.595	236.631	285.718	0.289803	2RR	0.38
3103	292.68	0.316	64.7541	796.847	431.397	11889.4	0.18	0.172	0.0385489	0.0306904	360.587	249.544	306.313	0.310692	2RR	0.38
438	292.68	0.296	62.7119	666.281	441.7	6836.98	0.172	0.176	0.0306904	0.0352344	365.973	251.743	308.804	0.313218	2RR	0.38
520	292.68	0.3	62.5	706.767	446.882	6281.3	0.176	0.18	0.0352344	0.0355444	366.248	250.448	307.322	0.311715	2RR	0.38
620	292.68	0.284	61.2069	709.192	449.973	5682.9	0.18	0.18	0.0355444	0.0338144	363.492	250.35	306.089	0.310465	2RR	0.38
720	292.68	0.26	57.5221	768.673	471.747	7863.89	0.18	0.192	0.0338144	0.0344109	363.579	250.025	306.313	0.310693	2RR	0.38
820	292.68	0.248	53.913	874.996	506.293	11192.2	0.192	0.212	0.0344109	0.0407514	370.875	248.228	309.407	0.31383	2RR	0.38
920	292.68	0.256	55.6522	851.358	506.836	9182.08	0.212	0.204	0.0407514	0.0378084	367.699	245.873	307.82	0.312221	2RR	0.38
1020	292.68	0.252	53.8462	900.283	511.985	9791.6	0.204	0.216	0.0378084	0.0392419	367.742	246.102	307.747	0.312147	2RR	0.38
1120	292.68	0.232	50.8772	934.297	540.094	10272.4	0.216	0.224	0.0392419	0.0401164	368.032	247.041	307.708	0.312107	2RR	0.38
1220	292.68	0.252	55.2632	938.533	515.482	12554.8	0.224	0.204	0.0401164	0.0368864	366.928	243.655	308.35	0.312758	2RR	0.38
1320	292.68	0.232	50	963.838	553.669	12657.6	0.204	0.232	0.0368864	0.0493274	377.041	248.851	311.981	0.316442	2RR	0.38
1420	292.68	0.26	52.4194	929.595	543.472	10175.4	0.232	0.236	0.0493274	0.0505414	377.863	245.468	310.167	0.314602	2RR	0.38
1520	292.68	0.232	49.5726	1040.61	579.135	13206.3	0.236	0.236	0.0505414	0.0472854	376.194	244.962	308.876	0.313292	2RR	0.38
1620	292.68	0.236	48.3607	1056.65	590.126	14118.7	0.236	0.252	0.0472854	0.0529384	379.047	243.584	311.123	0.315571	2RR	0.38
1720	292.68	0.244	49.5935	1045.01	580.159	14192.8	0.252	0.248	0.0529384	0.0531829	378.664	244.054	310.667	0.315109	2RR	0.38
1820	292.68	0.232	46.0317	1132.62	623.932	15900.6	0.248	0.272	0.0531829	0.0599354	382.921	242.209	312.439	0.316906	2RR	0.38
1920	292.68	0.232	45.3125	1173.15	646.706	16283.6	0.272	0.28	0.0599354	0.0638809	384.688	241.684	313.105	0.317581	2RR	0.38
2020	292.68	0.212	42.7419	1257.39	692.147	18982.1	0.28	0.284	0.0638809	0.0657964	384.086	241.479	313.438	0.31792	2RR	0.38
2120	292.68	0.232	43.609	1187.99	659.26	15932.3	0.284	0.3	0.0657964	0.0666719	383.408	239.046	308.965	0.313383	2RR	0.38
2220	292.68	0.228	41.6058	1317.22	695.447	22128.1	0.3	0.32	0.0666719	0.0738014	384.226	232.425	309.2	0.313621	2RR	0.38
2320	292.68	0.232	40.8451	1315.95	725.403	19709.3	0.32	0.336	0.0738014	0.0873879	385.193	230.167	309.09	0.313509	2RR	0.38
2420	292.68	0.248	42.4658	1315.03	702.383	19438.1	0.336	0.336	0.0873879	0.0828169	378.221	223.415	302.607	0.306933	2RR	0.38
2520	292.68	0.264	43.4211	1352.13	663.762	23189.7	0.336	0.344	0.0828169	0.0858269	374.861	221.425	299.741	0.304027	2RR	0.38
2620	292.68	0.228	38.5135	1529.05	787.054	28025.1	0.344	0.364	0.0858269	0.100093	380.554	218.135	304.736	0.309093	2RR	0.38
2720	292.68	0.236	38.3117	1517.06	781.118	23224	0.364	0.38	0.100093	0.105155	378.64	216.176	301.072	0.305377	2RR	0.38
2820	292.68	0.248	41.6107	1538.52	739.072	28626.5	0.38	0.348	0.105155	0.0923074	372.589	212.399	298.932	0.303206	2RR	0.38
2920	292.68	0.244	41.4966	1309.3	700.41	17734.4	0.348	0.344	0.0923074	0.0821319	368.87	217.983	294.905	0.299121	2RR	0.38
3020	292.68	0.224	38.3562	1389.04	747.438	19629.6	0.344	0.36	0.0821319	0.0906139	373.213	219.548	297.748	0.302005	2RR	0.38
3123	292.68	0.224	37.8378	1486.84	801.469	23001.9	0.36	0.368	0.0906139	0.102214	377.29	216.83	303.058	0.307391	2RR	0.38
3221	292.68	0.236	38.5621	1504.59	784.457	23117.1	0.368	0.376	0.102214	0.10713	377.356	217.403	301.743	0.306057	2RR	0.38
3320	292.68	0.22	37.931	1518.97	812.956	23471.8	0.376	0.36	0.10713	0.0994319	373.194	217.915	301.153	0.305458	2RR	0.38
3420	292.68	0.232	39.726	1417.08	765.435	21008.8	0.36	0.352	0.0994319	0.0938319	374.414	217.441	299.568	0.30385	2RR	0.38
3518	292.68	0.252	43.75	1291.86	685.577	17790.1	0.352	0.324	0.0938319	0.0856844	370.764	218.715	298.271	0.302535	2RR	0.38
3617	292.68	0.264	46.1538	1147.45	636.11	14233.4	0.324	0.308	0.0856844	0.0773804	365.276	222.295	296.193	0.300428	2RR	0.38
3717	292.68	0.272	48.227	1035.03	593.949	11269.9	0.308	0.292	0.0773804	0.0758824	364.514	225.385	297.044	0.30129	2RR	0.38
3816	292.68	0.272	50.3704	1007.06	567.827	11284.5	0.292	0.268	0.0758824	0.0635764	361.99	226.097	293.413	0.297608	2RR	0.38
3915	292.68	0.276	51.1111	918.507	545.916	8937.07	0.268	0.264	0.0635764	0.0650084	361.05	229.263	294.752	0.298966	2RR	0.38
4013	292.68	0.276	51.8797	935.589	537.215	10348	0.264	0.256	0.0650084	0.0589784	355.55	228.042	292.844	0.29703	2RR	0.38
4115	292.68	0.288	52.5547	824.7	520.913	7402.36	0.256	0.26	0.0589784	0.0599064	358.566	229.359	293.311	0.297504	2RR	0.38
4212	292.68	0.268	51.145	933.127	550.623	9519.26	0.26	0.256	0.0599064	0.0605424	362.382	230.195	295.169	0.299389	2RR	0.38
439	292.68	0.3	55.1471	871.293	489.535	8797.97	0.256	0.244	0.0605424	0.0547289	357.791	231.08	290.96	0.29512	2RR	0.38
445	292.68	0.28	56.9106	861.841	476.009	10546.1	0.244	0.212	0.0547289	0.0385289	345.791	231.893	289.023	0.293155	2RR	0.38
454	292.68	0.248	52.1008	880.045	498.32	10570.6	0.212	0.228	0.0385289	0.0456624	350.213	233.909	293.731	0.29793	2RR	0.38
463	292.68	0.248	52.5424	832.901	495.297	8965.49	0.228	0.224	0.0456624	0.0355164	346.537	233.384	288.26	0.292381	2RR	0.38
473	292.68	0.252	56.25	852.044	455.994	12039.4	0.224	0.196	0.0355164	0.0278114	339.865	235.248	288.323	0.292445	2RR	0.38
483	292.68	0.26	57.0175	860.708	454.855	17282.4	0.196	0.196	0.0278114	0.0292094	340.734	234.953	291.09	0.295252	2RR	0.38
492	292.68	0.288	62.6087	700.398	402.244	10713.6	0.196	0.172	0.0292094	0.0179524	334.566	238.172	286.074	0.290164	2RR	0.38
3104	524.767	0.276	67.6471	1068.24	759.124	11715.6	0.136	0.132	0.0423656	0.0372161	652.565	467.017	558.989	0.566981	2RR	0.7
440	524.767	0.304	70.3704	1072.9	710.956	12115.7	0.132	0.128	0.0372161	0.0334306	644.778	466.321	557.761	0.565735	2RR	0.7
521	524.767	0.288	66.6667	1185.58	755.466	22996	0.128	0.144	0.0334306	0.0428236	653.808	464.444	562.854	0.5709	2RR	0.7
621	524.767	0.284	65.1376	1066.38	755.831	10218.4	0.144	0.152	0.0428236	0.0396476	651.082	463.877	556.168	0.564119	2RR	0.7
721	524.767	0.252	60.5769	1238.47	826.014	17221.9	0.152	0.164	0.0396476	0.0474331	657.839	460.076	560.983	0.569003	2RR	0.7
821	524.767	0.248	59.6154	1313.29	849.799	16617.4	0.164	0.168	0.0474331	0.0515171	658.139	458.6	562.148	0.570185	2RR	0.7
921	524.767	0.252	58.3333	1414.68	854.72	16861	0.168	0.18	0.0515171	0.0571351	661.607	458.031	560.161	0.568169	2RR	0.7
1021	524.767	0.26	58.0357	1356.41	873.535	16239.5	0.18	0.188	0.0571351	0.0619266	664.904	455.129	560.622	0.568637	2RR	0.7
1121	524.767	0.248	54.8673	1465.13	913.846	15221.6	0.188	0.204	0.0619266	0.0670101	666.435	454.886	557.913	0.565889	2RR	0.7
1221	524.767	0.236	54.1284	1568.45	938.765	17692.7	0.204	0.2	0.0670101	0.0653466	658.461	450.133	554.488	0.562415	2RR	0.7
1321	524.767	0.232	52.7273	1618.81	943.155	19687.1	0.2	0.208	0.0653466	0.0684776	658.434	448.914	552.216	0.560111	2RR	0.7
1421	524.767	0.248	53.4483	1582.64	947.912	17989.6	0.208	0.216	0.0684776	0.0751096	663.393	443.083	552.652	0.560553	2RR	0.7
1521	524.767	0.204	47.2222	1874.1	1059.49	27089.3	0.216	0.228	0.0751096	0.0749461	659.57	444.582	550.25	0.558117	2RR	0.7
1621	524.767	0.244	51.6949	1596.97	984.51	26083.2	0.228	0.228	0.0749461	0.0722421	655.213	431.189	546.924	0.554743	2RR	0.7
1721	524.767	0.228	50.4425	1752.09	999.428	31144	0.228	0.224	0.0722421	0.0722546	656.084	438.673	549.01	0.556859	2RR	0.7
1821	524.767	0.232	52.2523	1781.58	982.718	30362.2	0.224	0.212	0.0722546	0.0693896	653.708	439.427	549.166	0.557017	2RR	0.7
1921	524.767	0.236	51.3043	1632.12	966.935	23406.9	0.212	0.224	0.0693896	0.0741286	656.695	443.535	548.64	0.556484	2RR	0.7
2021	524.767	0.232	51.3274	1711.79	1004.7	27686.4	0.224	0.22	0.0741286	0.0736246	657.228	441.429	550.687	0.55856	2RR	0.7
2121	524.767	0.232	51.7857	1663.78	972.805	21898.8	0.22	0.216	0.0736246	0.0736021	655.592	446.659	550.066	0.55793	2RR	0.7
2221	524.767	0.22	50	1829.32	1018.02	29738.1	0.216	0.22	0.0736021	0.0752731	658.655	443.795	551.35	0.559233	2RR	0.7
2321	524.767	0.24	50.8475	1653.15	993.322	24791.9	0.22	0.232	0.0752731	0.0790306	660.409	438.348	551.056	0.558934	2RR	0.7
2421	524.767	0.224	48.6957	1787.79	1024.82	26247	0.232	0.236	0.0790306	0.0755766	657.746	441.693	547.592	0.55542	2RR	0.7
2521	524.767	0.208	47.2727	1927.77	1104.53	33964.6	0.236	0.232	0.0755766	0.0772396	658.996	435.345	554.1	0.562022	2RR	0.7
2621	524.767	0.2	45.8716	1851.2	1083.41	27131	0.232	0.236	0.0772396	0.0778341	659.011	446.3	550.166	0.558031	2RR	0.7
2721	524.767	0.228	50	1843.03	1026.9	33177.8	0.236	0.228	0.0778341	0.0723916	654.914	436.503	549.274	0.557127	2RR	0.7
2821	524.767	0.216	48.6486	1795.97	1054.07	25236.8	0.228	0.228	0.0723916	0.0786516	660.738	443.596	553.515	0.561428	2RR	0.7
2921	524.767	0.208	47.2727	1842.53	1072.77	24178.6	0.228	0.232	0.0786516	0.0809826	661.146	446.666	552.961	0.560866	2RR	0.7
3021	524.767	0.22	50	1804.59	1058.54	24085.7	0.232	0.22	0.0809826	0.0772401	658.76	439.821	553.434	0.561347	2RR	0.7
3124	524.767	0.22	49.1071	1717.89	1015.43	20561.2	0.22	0.228	0.0772401	0.0796306	659.576	449.001	549.858	0.557719	2RR	0.7
3222	524.767	0.212	47.3214	1921.08	1085.16	28522.1	0.228	0.236	0.0796306	0.0786626	659.732	441.215	551.808	0.559697	2RR	0.7
3321	524.767	0.216	48.2143	1859.89	1068.21	27492.8	0.236	0.232	0.0786626	0.0772936	658.591	439.447	551.864	0.559754	2RR	0.7
3421	524.767	0.22	48.6726	1868.15	1036.63	26884.2	0.232	0.232	0.0772936	0.0744506	656.466	442.54	548.556	0.556399	2RR	0.7
3519	524.767	0.224	48.2759	1694.71	1045.33	23752.5	0.232	0.24	0.0744506	0.0735786	656.247	438.69	547.883	0.555716	2RR	0.7
3618	524.767	0.208	47.2727	1981.23	1086.94	34175.4	0.24	0.232	0.0735786	0.0746766	658.003	439.405	551.959	0.55985	2RR	0.7
3718	524.767	0.22	49.1071	1871.7	1040.6	33116.3	0.232	0.228	0.0746766	0.0751876	657.773	442.106	551.211	0.559091	2RR	0.7
3817	524.767	0.22	50	1794.71	1012.78	26130.6	0.228	0.22	0.0751876	0.0658831	650.661	442.465	545.288	0.553084	2RR	0.7
3916	524.767	0.22	48.6726	1689.7	1033.79	23218.9	0.22	0.232	0.0658831	0.0748136	656.455	439.992	551.566	0.559452	2RR	0.7
4014	524.767	0.204	47.6636	1862.58	1054.76	28539.2	0.232	0.224	0.0748136	0.0715666	652.379	446.417	549.395	0.557249	2RR	0.7
4116	524.767	0.22	49.5495	1900.53	1020.91	30443.3	0.224	0.224	0.0715666	0.0677246	651.189	441.4	547.871	0.555704	2RR	0.7
4213	524.767	0.228	52.2936	1954.61	951.384	44508.6	0.224	0.208	0.0677246	0.0575126	642.887	440.153	543.935	0.551712	2RR	0.7
4310	524.767	0.248	55.3571	1333.68	887.137	28138.1	0.208	0.2	0.0575126	0.0471871	635.103	437.966	538.086	0.545778	2RR	0.7
446	524.767	0.216	50	1613.1	950.814	36258.2	0.2	0.216	0.0471871	0.0572371	640.202	443.775	546.307	0.554117	2RR	0.7
455	524.767	0.216	50.4673	1777.76	994.705	37144.2	0.216	0.212	0.0572371	0.0573826	643.233	440.507	547.608	0.555437	2RR	0.7
464	524.767	0.216	51.4286	1645.37	966.516	26185.3	0.212	0.204	0.0573826	0.0547211	642.193	445.324	545.176	0.55297	2RR	0.7
474	524.767	0.224	51.8519	1654.44	946.521	25142.7	0.204	0.208	0.0547211	0.0591186	643.52	446.236	547.172	0.554994	2RR	0.7
484	524.767	0.22	50.4587	1673.27	970.571	23612.7	0.208	0.216	0.0591186	0.0580026	644.882	445.333	544.385	0.552168	2RR	0.7
493	524.767	0.22	51.4019	1633.74	958.021	21980	0.216	0.208	0.0580026	0.0539076	640.863	446.995	544.51	0.552294	2RR	0.7
50	524.767	0.232	54.2056	1458.79	900.421	20215.9	0.208	0.196	0.0539076	0.0523166	638.863	450.733	545.958	0.553764	2RR	0.7
5110	524.767	0.256	56.1404	1383	861.237	23674.1	0.196	0.2	0.0523166	0.0553121	639.942	450.162	545.806	0.553609	2RR	0.7
522	524.767	0.236	55.1402	1421	878.336	20829.9	0.2	0.192	0.0553121	0.0462961	637.251	447.887	539.906	0.547625	2RR	0.7
531	524.767	0.216	52.4272	1528.91	920.37	23502.8	0.192	0.196	0.0462961	0.0508901	640.907	449.522	546.204	0.554013	2RR	0.7
541	524.767	0.224	NA	1510.4	928.501	23554.3	0.196	NA	0.0508901	NA	644.664	450.648	NA	NA	2RR	0.7
3105	521.391	0.244	61	1309.11	821.339	17676.4	0.152	0.156	0.0354135	0.0439185	657.21	464.792	562.085	0.570121	2RR	0.7
447	521.391	0.24	60.6061	1273.28	828.114	18454.1	0.156	0.156	0.0439185	0.0461555	650.842	465.875	559.445	0.567443	2RR	0.7
523	521.391	0.232	58	1369.28	848.505	16975.9	0.156	0.168	0.0461555	0.0506505	654.322	461.156	556.749	0.564708	2RR	0.7
622	521.391	0.232	57.4257	1440.25	872.177	17836.8	0.168	0.172	0.0506505	0.051898	651.853	454.611	553.097	0.561004	2RR	0.7
722	521.391	0.244	61	1257.43	822.01	16780.1	0.172	0.156	0.051898	0.0437315	639.622	454.022	546.864	0.554682	2RR	0.7
822	521.391	0.224	57.1429	1464.83	834.235	29539.5	0.156	0.168	0.0437315	0.0453965	639.346	454.121	549.483	0.557339	2RR	0.7
922	521.391	0.224	55.4455	1467.29	901.023	28828.3	0.168	0.18	0.0453965	0.057091	651.174	450.923	557.526	0.565497	2RR	0.7
1022	521.391	0.244	57.5472	1358.23	862.214	13330.3	0.18	0.18	0.057091	0.0560635	647.305	453.705	550.251	0.558118	2RR	0.7
1122	521.391	0.232	57.4257	1397.76	863.935	13870.6	0.18	0.172	0.0560635	0.0497715	641.212	454.599	547.464	0.555291	2RR	0.7
1222	521.391	0.216	53.4653	1505.75	903.297	21030.1	0.172	0.188	0.0497715	0.052844	643.673	452.042	548.847	0.556694	2RR	0.7
1322	521.391	0.236	54.6296	1430.05	892.974	21497.2	0.188	0.196	0.052844	0.055267	645.536	447.709	548.774	0.55662	2RR	0.7
1422	521.391	0.216	51.9231	1571.34	956.361	18088.8	0.196	0.2	0.055267	0.058623	647.972	448.298	551.31	0.559191	2RR	0.7
1522	521.391	0.216	50	1616.95	966.627	20715.3	0.2	0.216	0.058623	0.0663895	655.889	451.804	551.682	0.559569	2RR	0.7
1622	521.391	0.204	49.0385	1862.94	1039.08	31964.5	0.216	0.212	0.0663895	0.0638405	652.801	443.518	552.851	0.560755	2RR	0.7
1722	521.391	0.2	46.729	1863.4	1053.48	26900.3	0.212	0.228	0.0638405	0.0704565	658.119	446.172	553.154	0.561062	2RR	0.7
1822	521.391	0.2	48.0769	1979.3	1065.98	36198.3	0.228	0.216	0.0704565	0.0664775	653.065	444.04	553.568	0.561482	2RR	0.7
1922	521.391	0.204	47.6636	1841.22	1042.92	28616.6	0.216	0.224	0.0664775	0.072564	657.403	450.419	553.487	0.5614	2RR	0.7
2022	521.391	0.224	49.5575	1679.57	1018.65	19443.9	0.224	0.228	0.072564	0.073549	658.479	443.132	552.437	0.560335	2RR	0.7
2122	521.391	0.212	47.7477	1811.49	1048.6	24295.8	0.228	0.232	0.073549	0.07266	656.788	445.067	550.035	0.557898	2RR	0.7
2222	521.391	0.212	47.3214	1816.34	1081.48	26547.1	0.232	0.236	0.07266	0.0777955	660.849	439.491	554.758	0.562689	2RR	0.7
2322	521.391	0.208	46.8468	1865.85	1075.31	25209.9	0.236	0.236	0.0777955	0.0772415	657.862	446.414	552.004	0.559895	2RR	0.7
2422	521.391	0.22	48.2456	1799.11	1057.17	26460.6	0.236	0.236	0.0772415	0.07785	659.106	439.688	552.54	0.56044	2RR	0.7
2522	521.391	0.22	47.8261	1711.05	1046.88	22988.3	0.236	0.24	0.07785	0.079954	659.873	445.843	551.594	0.55948	2RR	0.7
2622	521.391	0.216	47.3684	1830.5	1074.98	32058.6	0.24	0.24	0.079954	0.07636	655.568	438.727	550.618	0.55849	2RR	0.7
2722	521.391	0.216	46.9565	1994.05	1079.27	39677.8	0.24	0.244	0.07636	0.080565	658.018	437.923	553.11	0.561017	2RR	0.7
2822	521.391	0.232	48.3333	1848.62	1036.21	34123.3	0.244	0.248	0.080565	0.082025	657.859	439.048	550.797	0.558672	2RR	0.7
2922	521.391	0.204	43.9655	1987.23	1159.16	31757	0.248	0.26	0.082025	0.086341	662.489	437.685	553.647	0.561562	2RR	0.7
3022	521.391	0.224	47.8632	1843.3	1077.47	35855.4	0.26	0.244	0.086341	0.0764305	654.311	430.25	548.276	0.556114	2RR	0.7
3125	521.391	0.212	46.4912	1956.83	1088.03	34488.8	0.244	0.244	0.0764305	0.0795535	657.678	437.908	550.788	0.558662	2RR	0.7
3223	521.391	0.216	45.7627	1862.87	1079.22	33076.2	0.244	0.256	0.0795535	0.078752	654.436	438.868	547.654	0.555484	2RR	0.7
3322	521.391	0.192	42.4779	1580	936.067	27224.7	0.256	0.26	0.078752	0.08132	657.199	439.235	552.622	0.560523	2RR	0.7
3422	521.391	0.2	43.1034	2050.34	1197.18	33569.4	0.26	0.264	0.08132	0.092236	665.271	437.041	556.887	0.564849	2RR	0.7
3520	521.391	0.2	44.6429	2075.85	1154.97	34126.1	0.264	0.248	0.092236	0.081392	656.991	440.929	550.02	0.557884	2RR	0.7
3619	521.391	0.2	43.8596	2035.51	1167.2	33850.7	0.248	0.256	0.081392	0.0883515	661.339	439.04	554.922	0.562856	2RR	0.7
3719	521.391	0.204	44.7368	2081.82	1143.33	33179.5	0.256	0.252	0.0883515	0.0861745	658.938	440.342	551.617	0.559503	2RR	0.7
3818	521.391	0.204	45.5357	1971.24	1123.9	31857.3	0.252	0.244	0.0861745	0.076344	651.584	438.756	547.642	0.555471	2RR	0.7
3917	521.391	0.2	43.8596	1989.83	1124.54	31591.2	0.244	0.256	0.076344	0.0818845	655.886	441.045	549.553	0.55741	2RR	0.7
4015	521.391	0.196	42.9825	2149.56	1192.63	37953.1	0.256	0.26	0.0818845	0.088055	659.461	437.033	554.166	0.562089	2RR	0.7
4117	521.391	0.196	43.75	2066.72	1166.46	31875.9	0.26	0.252	0.088055	0.0818935	655.128	439.008	550.316	0.558184	2RR	0.7
4214	521.391	0.196	43.3628	2079.28	1169.94	34271.8	0.252	0.256	0.0818935	0.083693	656.916	437.141	551.785	0.559674	2RR	0.7
4311	521.391	0.204	44.7368	2065.6	1121.75	33985.2	0.256	0.252	0.083693	0.084727	656.638	441.02	551.127	0.559006	2RR	0.7
448	521.391	0.196	44.5455	2112.13	1160.4	34751.3	0.252	0.244	0.084727	0.0804715	654.846	438.498	552.272	0.560168	2RR	0.7
456	521.391	0.2	45.4545	1969.99	1100.59	28918.6	0.244	0.24	0.0804715	0.078765	653.138	442.834	549.606	0.557463	2RR	0.7
465	521.391	0.2	46.2963	1989.41	1085.72	32836	0.24	0.232	0.078765	0.071061	647.361	441.581	546.967	0.554787	2RR	0.7
475	521.391	0.216	48.2143	1796.95	1020.5	29226.9	0.232	0.232	0.071061	0.0736635	648.03	443.044	548.373	0.556213	2RR	0.7
485	521.391	0.216	47.7876	1766.4	1033.16	26846.5	0.232	0.236	0.0736635	0.0742335	648.752	441.693	547.662	0.555492	2RR	0.7
494	521.391	0.208	49.0566	1815.4	1007.21	32877.4	0.236	0.216	0.0742335	0.060365	637.585	442.407	542.896	0.550658	2RR	0.7
501	521.391	0.224	50.4505	1621.62	952.137	22109.8	0.216	0.22	0.060365	0.062456	642.672	442.582	544.056	0.551834	2RR	0.7
5111	521.391	0.232	51.7857	1611.4	929.292	31128.6	0.22	0.216	0.062456	0.060051	638.916	443.854	542.311	0.550064	2RR	0.7
524	521.391	0.236	53.1532	1447.38	922.342	27822.8	0.216	0.208	0.060051	0.0586315	636.38	442.061	543.986	0.551763	2RR	0.7
532	521.391	0.216	52.9412	1650.08	941.851	32816.5	0.208	0.192	0.0586315	0.063075	640.595	448.335	550.619	0.558491	2RR	0.7
542	521.391	0.264	62.8571	1380.94	807.904	24332.1	0.192	0.156	0.063075	0.054005	628.714	452.311	546.553	0.554367	2RR	0.7
551	521.391	0.272	NA	1146.81	789.032	16772.4	0.156	NA	0.054005	NA	634.086	454.437	NA	NA	2RR	0.7
3106	527.971	0.256	57.1429	1408.36	875.498	17279.4	0.196	0.192	0.0629194	0.0620854	654.042	455.027	552.715	0.560617	2RR	0.7
449	527.971	0.212	54.0816	1569.37	945.232	18510.4	0.192	0.18	0.0620854	0.0545174	646.604	451.741	548.625	0.556468	2RR	0.7
525	527.971	0.2	54.9451	1443.13	888.246	17240	0.18	0.164	0.0545174	0.0424789	632.529	456.04	540.58	0.548308	2RR	0.7
623	527.971	0.22	55	1463.94	869.151	21669	0.164	0.18	0.0424789	0.0507009	640.365	452.89	546.67	0.554485	2RR	0.7
723	527.971	0.2	50.5051	1656.42	957.53	23743.5	0.18	0.196	0.0507009	0.0576764	643.992	451.432	549.831	0.557692	2RR	0.7
823	527.971	0.22	53.3981	1547.92	918.669	20301.1	0.196	0.192	0.0576764	0.0580144	645.727	450.681	548.642	0.556486	2RR	0.7
923	527.971	0.208	49.0566	1725.51	989.294	25512.4	0.192	0.216	0.0580144	0.0659764	654.934	449.958	550.864	0.558739	2RR	0.7
1023	527.971	0.2	47.619	1868.38	1052.53	28773.9	0.216	0.22	0.0659764	0.0693179	655.477	445.89	552.433	0.560331	2RR	0.7
1123	527.971	0.204	49.0385	1754.62	1031.65	24283.7	0.22	0.212	0.0693179	0.0662134	650.941	447.045	551.183	0.559063	2RR	0.7
1223	527.971	0.196	47.1154	1738.12	1036.55	24716.9	0.212	0.22	0.0662134	0.0698559	652.072	451.488	552.092	0.559985	2RR	0.7
1323	527.971	0.2	46.729	1924.24	1085.13	27458	0.22	0.228	0.0698559	0.0754504	657.329	445.744	554.296	0.562221	2RR	0.7
1423	527.971	0.196	45.3704	1925.89	1104.32	27150.5	0.228	0.236	0.0754504	0.0796719	659.402	448.09	553.309	0.561219	2RR	0.7
1523	527.971	0.196	44.5455	2028.05	1142.17	30572.1	0.236	0.244	0.0796719	0.0812429	660.809	443.015	552.797	0.5607	2RR	0.7
1623	527.971	0.192	44.8598	2103.31	1138.96	34231.8	0.244	0.236	0.0812429	0.0759324	654.405	442.474	550.378	0.558246	2RR	0.7
1723	527.971	0.204	47.2222	1904.01	1063.85	28607.3	0.236	0.228	0.0759324	0.0700189	648.178	442.476	546.875	0.554694	2RR	0.7
1823	527.971	0.204	45.5357	1888.04	1090.14	33163.8	0.228	0.244	0.0700189	0.0781189	655.37	441.515	549.695	0.557553	2RR	0.7
1923	527.971	0.192	42.8571	2064.38	1180.69	32533.8	0.244	0.256	0.0781189	0.0848554	659.43	441.676	553.077	0.560984	2RR	0.7
2023	527.971	0.208	44.0678	2123.91	1168.73	36542.1	0.256	0.264	0.0848554	0.0964119	664.892	436.48	556.744	0.564704	2RR	0.7
2123	527.971	0.2	43.1034	2094.67	1194.39	30918.6	0.264	0.264	0.0964119	0.0931304	661.521	438.759	551.912	0.559802	2RR	0.7
2223	527.971	0.2	44.2478	2032.74	1172	31943.9	0.264	0.252	0.0931304	0.0853164	655.108	435.524	549.096	0.556946	2RR	0.7
2323	527.971	0.2	42.735	2058.46	1176.26	30085.6	0.252	0.268	0.0853164	0.0938859	660.108	438.077	551.254	0.559135	2RR	0.7
2423	527.971	0.2	43.1034	2215.54	1204.41	38582.4	0.268	0.264	0.0938859	0.0858019	657.292	431.906	547.791	0.555622	2RR	0.7
2523	527.971	0.188	41.2281	2116.25	1220.72	33374.8	0.264	0.268	0.0858019	0.0929119	659.855	440.119	550.818	0.558692	2RR	0.7
2623	527.971	0.192	41.7391	2162.75	1240.34	32627.7	0.268	0.268	0.0929119	0.0891659	655.36	433.267	549.894	0.557756	2RR	0.7
2723	527.971	0.204	43.9655	2256.49	1141.55	42702.7	0.268	0.26	0.0891659	0.0850179	653.025	435.049	546.769	0.554586	2RR	0.7
2823	527.971	0.2	43.1034	2139.72	1188.01	34639.9	0.26	0.264	0.0850179	0.0904959	658.476	433.962	550.633	0.558505	2RR	0.7
2923	527.971	0.2	43.1034	2126.09	1180.78	36846.7	0.264	0.264	0.0904959	0.0870529	657.873	433.481	547.541	0.555369	2RR	0.7
3023	527.971	0.188	39.4958	2243.16	1279.54	36185.1	0.264	0.288	0.0870529	0.104685	665.79	436.149	555.813	0.563759	2RR	0.7
3126	527.971	0.2	40.9836	2261.82	1268.41	37321.1	0.288	0.288	0.104685	0.104886	663.431	431.374	553.184	0.561092	2RR	0.7
3224	527.971	0.188	39.8305	2243.05	1300.04	33895.1	0.288	0.284	0.104886	0.100029	659.291	432.476	552.182	0.560076	2RR	0.7
3323	527.971	0.196	42.2414	2294.79	1247.72	39547.4	0.284	0.268	0.100029	0.0951084	657.47	431.724	551.511	0.559396	2RR	0.7
3423	527.971	0.184	40.708	2202.27	1249.33	34977.4	0.268	0.268	0.0951084	0.0963254	656.88	440.158	550.682	0.558555	2RR	0.7
3521	527.971	0.192	41.3793	2307.98	1267.1	40399	0.268	0.272	0.0963254	0.0975384	658.425	431.81	552.91	0.560815	2RR	0.7
3620	527.971	0.188	41.2281	2160.96	1221.14	33984.9	0.272	0.268	0.0975384	0.0923024	654.464	437.678	547.173	0.554996	2RR	0.7
3720	527.971	0.188	40.5172	2311.57	1288.5	39948	0.268	0.276	0.0923024	0.100529	660.638	433.185	554.806	0.562738	2RR	0.7
3819	527.971	0.188	40.8696	2273.65	1267.27	35684.5	0.276	0.272	0.100529	0.0997239	658.828	438.129	551.764	0.559652	2RR	0.7
3918	527.971	0.188	41.5929	2286.04	1258.64	38099	0.272	0.264	0.0997239	0.0944879	655.524	435.038	550.742	0.558616	2RR	0.7
4016	527.971	0.196	43.3628	2125.45	1174.82	34819.5	0.264	0.256	0.0944879	0.0862304	651.302	439.45	545.957	0.553762	2RR	0.7
4118	527.971	0.188	40.8696	2243.36	1221.02	37047.6	0.256	0.272	0.0862304	0.0930634	654.091	439.22	549.075	0.556925	2RR	0.7
4215	527.971	0.184	41.0714	2337.52	1255.57	40995.6	0.272	0.264	0.0930634	0.0902089	654.79	433.477	549.475	0.557331	2RR	0.7
4312	527.971	0.176	38.2609	2397.69	1306.21	40018	0.264	0.284	0.0902089	0.0987349	659.342	439.681	551.09	0.558969	2RR	0.7
4410	527.971	0.18	38.7931	2371.35	1346.69	40389.4	0.284	0.284	0.0987349	0.0988649	658.789	432.892	552.485	0.560384	2RR	0.7
457	527.971	0.172	38.0531	2394.65	1333.39	41292.1	0.284	0.28	0.0988649	0.0932024	654.379	436.523	547.544	0.555372	2RR	0.7
466	527.971	0.172	38.3929	2382.99	1338.32	40142.3	0.28	0.276	0.0932024	0.0874909	650.354	434.218	548.033	0.555868	2RR	0.7
476	527.971	0.192	44.0367	2064.06	1174.01	34918.1	0.276	0.244	0.0874909	0.0753744	639.836	434.844	544.509	0.552293	2RR	0.7
486	527.971	0.196	44.5455	1867.12	1084.41	27780.4	0.244	0.244	0.0753744	0.0729564	640.154	442.367	540.732	0.548462	2RR	0.7
495	527.971	0.196	45.3704	1846.99	1086.48	27820.4	0.244	0.236	0.0729564	0.0648284	636.615	437.054	539.425	0.547137	2RR	0.7
502	527.971	0.208	46.4286	1696.17	1037.19	24582.4	0.236	0.24	0.0648284	0.0714494	636.831	440.414	543.236	0.551003	2RR	0.7
5112	527.971	0.208	46.4286	1841.24	1052.48	28725.7	0.24	0.24	0.0714494	0.0740494	642.173	439.895	544.003	0.55178	2RR	0.7
526	527.971	0.212	48.6239	1733.09	1024.94	25425.6	0.24	0.224	0.0740494	0.0665814	635.425	440.969	541.946	0.549694	2RR	0.7
533	527.971	0.212	48.1818	1668.63	996.343	24171.9	0.224	0.228	0.0665814	0.0675709	638.206	445.998	541.866	0.549613	2RR	0.7
543	527.971	0.232	52.2523	1448.17	939.226	17889.1	0.228	0.212	0.0675709	0.0561839	628.347	441.123	536.671	0.544343	2RR	0.7
552	527.971	0.224	51.3761	1477.65	939.27	18439.6	0.212	0.212	0.0561839	0.0620119	630.882	444.303	542.898	0.55066	2RR	0.7
561	527.971	0.188	47.9592	1805.01	1037.49	25350.3	0.212	0.204	0.0620119	0.0671029	638.548	452.643	549.343	0.557197	2RR	0.7
571	527.971	0.204	NA	1595.95	962.686	20832.1	0.204	NA	0.0671029	NA	639.813	457.904	NA	NA	2RR	0.7
3107	119.644	0.272	27.9835	867.371	488.906	7520.31	0.6	0.7	0.105073	0.163483	198.343	65.976	134.267	0.143769	3PM	0.16
450	119.644	0.244	24.2063	1130.72	636.864	10942.9	0.7	0.764	0.163483	0.19913	196.156	50.403	130.917	0.140181	3PM	0.16
527	119.644	0.272	26.0536	1041.06	579.225	8800.25	0.764	0.772	0.19913	0.207534	173.238	34.513	123.975	0.132748	3PM	0.16
624	119.644	0.284	26.2963	939.691	534.968	9976.43	0.772	0.796	0.207534	0.194044	162.4	29.928	109.545	0.117297	3PM	0.16
724	119.644	0.268	26.378	1015.29	570.566	10250.9	0.796	0.748	0.194044	0.199966	167.492	32.797	127.359	0.136372	3PM	0.16
824	119.644	0.308	28.6245	774.572	458.894	7664.62	0.748	0.768	0.199966	0.156715	156.263	34.743	104.609	0.112012	3PM	0.16
924	119.644	0.272	26.1538	845.326	485.762	9467.41	0.768	0.768	0.156715	0.169643	163.586	38.753	109.868	0.117643	3PM	0.16
1024	119.644	0.264	25.6809	1017.27	558.76	8483.51	0.768	0.764	0.169643	0.206663	170.945	39.739	118.904	0.127318	3PM	0.16
1124	119.644	0.312	28.5714	812.846	490.82	6589.27	0.764	0.78	0.206663	0.194128	166.116	34.394	112.077	0.120008	3PM	0.16
1224	119.644	0.312	28.4672	877.722	484.34	7998.67	0.78	0.784	0.194128	0.19711	167.749	36.957	113.796	0.121848	3PM	0.16
1324	119.644	0.316	28.6232	822.173	475.911	8478.86	0.784	0.788	0.19711	0.194927	168.149	35.178	112.822	0.120806	3PM	0.16
1424	119.644	0.316	28.9377	861.607	483.181	7123.32	0.788	0.776	0.194927	0.199355	169.189	36.652	117.331	0.125634	3PM	0.16
1524	119.644	0.348	30.2083	744.996	436.898	5608.18	0.776	0.804	0.199355	0.191855	168.196	34.247	110.909	0.118757	3PM	0.16
1624	119.644	0.3	28.0899	809.14	484.457	7138.28	0.804	0.768	0.191855	0.185982	166.948	37.959	114.768	0.12289	3PM	0.16
1724	119.644	0.352	31.2057	802.054	425.646	5430.19	0.768	0.776	0.185982	0.197413	170.693	40.254	113.981	0.122047	3PM	0.16
1824	119.644	0.304	29.4574	945.263	505.479	7662.5	0.776	0.728	0.197413	0.192828	169.733	37.346	125.067	0.133917	3PM	0.16
1924	119.644	0.348	32.8302	703.713	396.665	4466.86	0.728	0.712	0.192828	0.155298	158.78	39.878	107.194	0.11478	3PM	0.16
2024	119.644	0.36	33.3333	618.762	347.185	3904.62	0.712	0.72	0.155298	0.143479	157.635	45.09	105.674	0.113152	3PM	0.16
2124	119.644	0.316	30.8594	636.651	355.919	5062.56	0.72	0.708	0.143479	0.11777	152.971	48.877	103.329	0.110641	3PM	0.16
2224	119.644	0.32	32.6531	453.45	300.829	3548.45	0.708	0.66	0.11777	0.098683	150.38	49.777	104.092	0.111458	3PM	0.16
2324	119.644	0.332	35.3191	399.229	267.287	3317.39	0.66	0.608	0.098683	0.069967	145.403	57.467	100.969	0.108114	3PM	0.16
2424	119.644	0.312	33.3333	406.251	269.876	3599.68	0.608	0.624	0.069967	0.0785175	152.494	60.075	105.735	0.113217	3PM	0.16
2524	119.644	0.288	34.1232	410.057	268.361	3696.51	0.624	0.556	0.0785175	0.0531115	144.369	60.578	106.255	0.113774	3PM	0.16
2624	119.644	0.316	37.0892	332.221	232.372	2757.31	0.556	0.536	0.0531115	0.0527795	151.305	68.839	109.021	0.116736	3PM	0.16
2724	119.644	0.288	NA	355.796	234.84	2856.32	0.536	NA	0.0527795	NA	147.978	70.092	NA	NA	3PM	0.16
3108	116.129	0.3	27.5735	766.658	437.671	4778.19	0.688	0.788	0.144545	0.182186	166.401	42.636	109.751	0.117517	3PM	0.16
458	116.129	0.308	28.2051	688.171	435.82	5102.91	0.788	0.784	0.182186	0.173671	158.905	33.119	106.708	0.114259	3PM	0.16
528	116.129	0.308	28.2051	766.345	440.798	4676.93	0.784	0.784	0.173671	0.185526	163.041	36.513	109.348	0.117086	3PM	0.16
625	116.129	0.332	29.5374	737.851	415.626	4369.42	0.784	0.792	0.185526	0.184539	162.289	37.005	107.706	0.115328	3PM	0.16
725	116.129	0.316	28.4173	778.923	441.811	5124.22	0.792	0.796	0.184539	0.19209	163.548	36.924	110.001	0.117785	3PM	0.16
825	116.129	0.316	29.2593	828.992	461.156	6631.72	0.796	0.764	0.19209	0.201929	165.678	36.307	117.67	0.125997	3PM	0.16
925	116.129	0.332	29.4326	763.921	426.832	5619.65	0.764	0.796	0.201929	0.176926	161.355	35.093	106.319	0.113843	3PM	0.16
1025	116.129	0.296	27.5093	820.377	460.052	5912.63	0.796	0.78	0.176926	0.185804	163.359	37.444	111.999	0.119925	3PM	0.16
1125	116.129	0.336	30.9963	850.249	442.514	5880.3	0.78	0.748	0.185804	0.205009	168.272	38.151	120.52	0.129049	3PM	0.16
1225	116.129	0.348	31.1828	781.048	423.883	5010.2	0.748	0.768	0.205009	0.184157	163.561	34.516	109.874	0.117649	3PM	0.16
1325	116.129	0.352	31.3167	794.896	407.98	5101.29	0.768	0.772	0.184157	0.194783	166.39	38.939	113.569	0.121606	3PM	0.16
1425	116.129	0.348	29.7945	776.791	412.513	6290.13	0.772	0.82	0.194783	0.181776	165.064	39.584	108.018	0.115661	3PM	0.16
1525	116.129	0.284	26.6917	867.414	494.313	7320.98	0.82	0.78	0.181776	0.190116	166.812	37.371	116.548	0.124795	3PM	0.16
1625	116.129	0.016	1.42349	78.9249	76.7414	1498.69	0.78	1.108	0.190116	0.199757	49.992	44.84	115.47	0.123641	3PM	0.16
1725	116.129	0.344	31.8519	827.553	445.879	7399.07	1.108	0.736	0.199757	0.199442	170.257	39.923	121.167	0.129741	3PM	0.16
1825	116.129	0.34	33.2031	723.946	425.157	6229.83	0.736	0.684	0.199442	0.172013	164.706	45.341	114.863	0.122991	3PM	0.16
1925	116.129	0.396	36.9403	563.444	326.099	3240.62	0.684	0.676	0.172013	0.137965	156.506	52.195	107.029	0.114603	3PM	0.16
2025	116.129	0.356	34.0996	518.731	322.086	3877.7	0.676	0.688	0.137965	0.128552	156.009	53.371	107.36	0.114957	3PM	0.16
2125	116.129	0.3	31.5126	567.246	355.802	4827.19	0.688	0.652	0.128552	0.109837	153.39	51.739	108.162	0.115816	3PM	0.16
2225	116.129	0.304	32.9004	511.805	311.379	4475.45	0.652	0.62	0.109837	0.0850296	148.583	55.673	104.79	0.112205	3PM	0.16
2325	116.129	0.32	35.0877	415.226	261.478	3077	0.62	0.592	0.0850296	0.0666041	145.481	60.241	102.539	0.109795	3PM	0.16
2425	116.129	0.336	35.7447	408.728	252.055	2723.11	0.592	0.604	0.0666041	0.0755426	151.171	60.846	106.669	0.114218	3PM	0.16
2525	116.129	0.328	35.9649	380.268	245.08	2405.12	0.604	0.584	0.0755426	0.0570076	147.054	63.19	104.622	0.112026	3PM	0.16
2625	116.129	0.28	NA	442.988	278.214	3615.51	0.584	NA	0.0570076	NA	152.272	65.809	NA	NA	3PM	0.16
3109	112.725	0.272	25.7576	887.622	495.67	6766.96	0.712	0.784	0.157387	0.184419	165.671	39.15	111.772	0.119681	3PM	0.16
459	112.725	0.272	25.3731	956.545	535.863	8065.24	0.784	0.8	0.184419	0.202273	165.686	36.007	115.649	0.123833	3PM	0.16
529	112.725	0.28	25.3623	913.784	520.891	8770.33	0.8	0.824	0.202273	0.191751	164.295	31.486	108.452	0.116126	3PM	0.16
626	112.725	0.272	25	932.059	530.991	8372.28	0.824	0.816	0.191751	0.198754	163.967	33.164	112.381	0.120333	3PM	0.16
726	112.725	0.28	25.0896	924.942	520.86	8150.64	0.816	0.836	0.198754	0.194823	166.366	32.369	109.163	0.116888	3PM	0.16
826	112.725	0.276	25.3676	898.19	522.177	8641.8	0.836	0.812	0.194823	0.1955	162.767	33.048	111.792	0.119703	3PM	0.16
926	112.725	0.292	26.5455	949.382	494.916	10401.2	0.812	0.808	0.1955	0.193546	165.169	34.23	110.741	0.118577	3PM	0.16
1026	112.725	0.276	26.5385	969.505	535.837	9375.41	0.808	0.764	0.193546	0.202183	164.672	36.537	121.666	0.130276	3PM	0.16
1126	112.725	0.296	26.9091	930.12	489.945	9336.49	0.764	0.804	0.202183	0.182144	163.869	34.863	108.162	0.115816	3PM	0.16
1226	112.725	0.272	25.7576	919.33	520.162	8138.56	0.804	0.784	0.182144	0.193923	163.398	36.899	114.903	0.123034	3PM	0.16
1326	112.725	0.32	28.0702	873.33	445.738	7274.34	0.784	0.82	0.193923	0.183269	162.157	36.807	107.36	0.114957	3PM	0.16
1426	112.725	0.268	24.5421	928.515	514.31	9261.03	0.82	0.824	0.183269	0.181026	161.234	36.181	110.161	0.117957	3PM	0.16
1526	112.725	0.268	24.3636	928.171	531.91	8927.25	0.824	0.832	0.181026	0.199929	166.004	37.153	113.758	0.121808	3PM	0.16
1626	112.725	0.268	24.2754	938.197	542.508	8987.76	0.832	0.836	0.199929	0.193938	167.738	34.488	112.821	0.120805	3PM	0.16
1726	112.725	0.268	26.1719	877.967	524.305	7708.57	0.836	0.756	0.193938	0.188039	163.237	36.641	117.099	0.125386	3PM	0.16
1826	112.725	0.328	30.2583	635.787	366.484	4839.54	0.756	0.756	0.188039	0.116312	151.637	44.143	99.5738	0.10662	3PM	0.16
1926	112.725	0.28	26.616	646.978	379.672	6452.59	0.756	0.772	0.116312	0.129998	154.789	46.212	106.17	0.113684	3PM	0.16
2026	112.725	0.28	26.9231	627.496	372.807	5935.29	0.772	0.76	0.129998	0.111354	153.418	45.225	104.609	0.112012	3PM	0.16
2126	112.725	0.296	28.5714	533.479	332.164	4967.88	0.76	0.74	0.111354	0.101063	156.478	50.89	105.788	0.113274	3PM	0.16
2226	112.725	0.316	30.7393	478.137	288.326	3573.45	0.74	0.712	0.101063	0.0779361	153.295	52.779	105.774	0.11326	3PM	0.16
2326	112.725	0.348	34.1176	387.859	251.457	2456.58	0.712	0.672	0.0779361	0.0695321	161.569	60.121	110.67	0.118501	3PM	0.16
2426	112.725	0.348	34.6614	381.549	243.866	2181.78	0.672	0.656	0.0695321	0.0598156	162.379	65.803	112.769	0.120749	3PM	0.16
2526	112.725	0.328	34.5992	395.33	250.582	2654.89	0.656	0.62	0.0598156	0.0535771	164.319	68.249	116.176	0.124397	3PM	0.16
2626	112.725	0.336	NA	348.113	230.985	2377.02	0.62	NA	0.0535771	NA	163.583	73.877	NA	NA	3PM	0.16
3127	172.439	0.444	50.9174	569.267	311.137	4688.58	0.384	0.428	0.0751651	0.102993	255.203	143.135	192.548	0.206174	3PM	0.27
460	172.439	0.404	45.4955	661.284	378.706	5190.6	0.428	0.484	0.102993	0.12985	259.583	133.192	191.859	0.205436	3PM	0.27
530	172.439	0.384	42.8571	673.948	418.461	4896.13	0.484	0.512	0.12985	0.142357	260.886	132.042	190.759	0.204258	3PM	0.27
627	172.439	0.38	42.4107	642.928	423.288	6956.84	0.512	0.516	0.142357	0.141927	250.29	122.691	184.802	0.197879	3PM	0.27
727	172.439	0.372	41.1504	656.13	429.094	6188.78	0.516	0.532	0.141927	0.151661	250.733	121.616	183.917	0.196932	3PM	0.27
827	172.439	0.372	40.4348	659.358	436.688	8325.39	0.532	0.548	0.151661	0.150595	249.154	119.209	182.842	0.195781	3PM	0.27
927	172.439	0.336	37.3333	736.77	485.505	6468	0.548	0.564	0.150595	0.156982	249.565	118.189	184.133	0.197163	3PM	0.27
1027	172.439	0.36	37.9747	725	469.374	7477.01	0.564	0.588	0.156982	0.16393	250.875	115.073	183.068	0.196023	3PM	0.27
1127	172.439	0.352	37.6068	777.29	499.281	5419.33	0.588	0.584	0.16393	0.176435	252.883	109.616	187.203	0.20045	3PM	0.27
1227	172.439	0.344	37.7193	830.153	508.173	7393.89	0.584	0.568	0.176435	0.171747	251.841	115.866	184.762	0.197836	3PM	0.27
1327	172.439	0.344	38.2222	808.305	495.469	9110.94	0.568	0.556	0.171747	0.171754	248.566	114.222	183.078	0.196034	3PM	0.27
1427	172.439	0.372	41.1504	788.605	452.117	5963	0.556	0.532	0.171754	0.157277	247.606	117.48	180.018	0.192757	3PM	0.27
1527	172.439	0.408	43.4043	739.785	407.269	5861.93	0.532	0.532	0.157277	0.159079	248.573	119.819	179.201	0.191882	3PM	0.27
1627	172.439	0.364	39.9123	737.036	445.854	4518.81	0.532	0.548	0.159079	0.15762	248.177	119.226	180.402	0.193168	3PM	0.27
1727	172.439	0.32	36.036	816.49	507.618	7640.15	0.548	0.568	0.15762	0.166583	248.999	117.18	183.276	0.196246	3PM	0.27
1827	172.439	0.348	37.8261	784.85	481.529	8694.05	0.568	0.572	0.166583	0.167683	249.863	115.919	182.149	0.195039	3PM	0.27
1927	172.439	0.308	35.3211	815.587	530.496	7699.38	0.572	0.564	0.167683	0.163969	248.844	115.384	183.658	0.196654	3PM	0.27
2027	172.439	0.372	39.5745	749.713	446.954	8104.47	0.564	0.568	0.163969	0.163865	250.279	116.956	180.906	0.193708	3PM	0.27
2127	172.439	0.308	37.3786	738.977	516.299	8352.31	0.568	0.516	0.163865	0.148643	245.701	114.457	184.359	0.197405	3PM	0.27
2227	172.439	0.468	49.1597	568.194	329.509	6060.24	0.516	0.484	0.148643	0.123848	238.425	122.568	174.152	0.186476	3PM	0.27
2327	172.439	0.416	46.2222	532.891	359.869	6143.62	0.484	0.484	0.123848	0.128174	240.683	122.249	179.858	0.192586	3PM	0.27
2427	172.439	0.432	48	506.053	339.197	4505.38	0.484	0.468	0.128174	0.113159	238.074	124.036	177.273	0.189818	3PM	0.27
2527	172.439	0.476	51.5152	489.008	300.434	6749.14	0.468	0.448	0.113159	0.0983236	233.242	125.137	177.005	0.18953	3PM	0.27
2627	172.439	0.5	56.5611	414.233	261.413	5422.64	0.448	0.384	0.0983236	0.0677236	222.426	127.538	176.282	0.188757	3PM	0.27
2725	172.439	0.224	91.8033	407.168	275.637	5534.15	0.384	0.02	0.0677236	-0.00212989	195.038	130.562	160.702	0.172074	3PM	0.27
2924	172.439	0.484	55.2511	413.568	274.805	4901.52	0.4	0.392	0.0873361	0.0800556	235.701	137.994	184.763	0.197838	3PM	0.27
3024	172.439	0.452	51.8349	443.013	306.672	4635.22	0.392	0.42	0.0800556	0.101545	249.081	138.553	191.838	0.205413	3PM	0.27
3128	172.439	0.484	NA	404.689	292.794	3764.29	0.42	NA	0.101545	NA	242.667	139.523	NA	NA	3PM	0.27
3129	175.329	0.468	50.6494	680.763	330.772	6547.64	0.384	0.456	0.127114	0.154335	249.676	128.11	181.742	0.194603	3PM	0.27
467	175.329	0.464	50	652.009	349.873	5157.55	0.456	0.464	0.154335	0.158089	246.853	123.286	179.733	0.192451	3PM	0.27
534	175.329	0.44	48.6726	661.074	362.681	5859.77	0.464	0.464	0.158089	0.154475	246.096	123.142	179.681	0.192397	3PM	0.27
628	175.329	0.44	47.619	717.598	369.433	7302.01	0.464	0.484	0.154475	0.165935	250.828	122.912	181.636	0.194489	3PM	0.27
728	175.329	0.428	46.7249	773.344	393.319	7999.56	0.484	0.488	0.165935	0.171121	252.456	121.796	183.053	0.196007	3PM	0.27
828	175.329	0.452	47.8814	649.277	366.426	9687.69	0.488	0.492	0.171121	0.159677	248.274	122.282	179.626	0.192337	3PM	0.27
928	175.329	0.404	42.9787	836.054	417.992	8444.06	0.492	0.536	0.159677	0.180478	253.801	118.009	185.249	0.198358	3PM	0.27
1028	175.329	0.384	41.5584	815.911	453.212	5207.22	0.536	0.54	0.180478	0.184466	254.464	118.672	184.503	0.197559	3PM	0.27
1128	175.329	0.376	41.4097	803.499	462.243	13220.1	0.54	0.532	0.184466	0.183841	253.58	113.542	186.524	0.199724	3PM	0.27
1228	175.329	0.38	40.2542	806.605	465.709	7057.91	0.532	0.564	0.183841	0.191476	256.963	117.017	184.751	0.197825	3PM	0.27
1328	175.329	0.32	35.8744	1013.21	545.49	8077.36	0.564	0.572	0.191476	0.201566	251.792	110.363	187.485	0.200752	3PM	0.27
1428	175.329	0.38	39.916	956.793	488.921	7749.37	0.572	0.572	0.201566	0.207295	255.694	110.089	184.49	0.197545	3PM	0.27
1528	175.329	0.392	40.6639	860.999	470.332	5916.5	0.572	0.572	0.207295	0.195625	250.74	111.777	181.085	0.1939	3PM	0.27
1628	175.329	0.36	37.9747	933.547	507.613	6002.32	0.572	0.588	0.195625	0.200691	251.5	109.875	183.657	0.196653	3PM	0.27
1728	175.329	0.364	37.4486	906.202	501.108	6674	0.588	0.608	0.200691	0.1987	250.403	108.907	181.921	0.194795	3PM	0.27
1828	175.329	0.312	33.7662	1127.83	598.498	8431.27	0.608	0.612	0.1987	0.214318	251.981	101.842	197.755	0.211749	3PM	0.27
1928	175.329	0.34	36.7965	944.12	546.922	10459.4	0.612	0.584	0.214318	0.19374	246.834	108.725	183.286	0.196256	3PM	0.27
2028	175.329	0.368	38.3333	912.151	489.542	7769.83	0.584	0.592	0.19374	0.195402	246.245	111.383	182.326	0.195228	3PM	0.27
2128	175.329	0.324	36.8182	933.12	537.628	7245.49	0.592	0.556	0.195402	0.183559	245.596	110.681	183.385	0.196362	3PM	0.27
2228	175.329	0.404	45.9091	569.348	395.352	8112.56	0.556	0.476	0.183559	0.136827	234.583	116.075	174.296	0.18663	3PM	0.27
2328	175.329	0.484	52.6087	521.035	316.621	7532.82	0.476	0.436	0.136827	0.120377	230.645	117.418	173.524	0.185804	3PM	0.27
2428	175.329	0.44	49.7738	500.01	324.855	5457.52	0.436	0.444	0.120377	0.122871	232.657	120.422	174.733	0.187098	3PM	0.27
2528	175.329	0.432	49.3151	532.752	333.265	5536.67	0.444	0.444	0.122871	0.124097	234.918	123.022	176.312	0.188788	3PM	0.27
2628	175.329	0.448	56.5657	415.404	277.712	5391.39	0.444	0.344	0.124097	0.0725865	214.75	124.343	168.409	0.180326	3PM	0.27
2726	175.329	0.436	58.2888	404.226	268.991	4932.93	0.344	0.312	0.0725865	0.0796225	221.71	127.921	179.334	0.192024	3PM	0.27
2824	175.329	0.488	61.3065	325.712	237.845	3395.87	0.312	0.308	0.0796225	0.070235	222.431	135.749	176.843	0.189358	3PM	0.27
2925	175.329	0.556	66.1905	350.85	226.207	3047.65	0.308	0.284	0.070235	0.069245	226.232	138.406	183.673	0.19667	3PM	0.27
3025	175.329	0.528	68.75	322.703	219.739	3111.96	0.284	0.24	0.069245	0.055565	223.084	142.432	183.45	0.196432	3PM	0.27
3130	171.872	0.48	50.6329	754.333	340.12	6854.05	0.692	0.468	0.109672	0.147355	257.223	137.424	185.545	0.198675	3PM	0.27
468	171.872	0.436	45.7983	777.753	383.987	6349.26	0.468	0.516	0.147355	0.156645	247.68	123.509	177.46	0.190018	3PM	0.27
535	171.872	0.408	43.9655	778.503	417.537	6477.05	0.516	0.52	0.156645	0.166713	250.706	120.712	181.316	0.194147	3PM	0.27
629	171.872	0.392	42.0601	811.393	442.204	7544	0.52	0.54	0.166713	0.170048	252.013	118.248	181.305	0.194135	3PM	0.27
729	171.872	0.376	41.5929	815.805	458.776	5843.58	0.54	0.528	0.170048	0.168605	251.592	116.973	182.044	0.194926	3PM	0.27
829	171.872	0.4	42.5532	788.401	435.285	6756.7	0.528	0.54	0.168605	0.170327	252.264	118.786	181.105	0.193921	3PM	0.27
929	171.872	0.392	41.7021	793.738	447.924	7102.78	0.54	0.548	0.170327	0.172732	252.912	117.697	182.199	0.195092	3PM	0.27
1029	171.872	0.384	41.7391	748.602	448.001	7881.44	0.548	0.536	0.172732	0.161796	248.446	116.855	181.311	0.194142	3PM	0.27
1129	171.872	0.38	40.2542	757.391	427.563	5630.27	0.536	0.564	0.161796	0.17412	251.966	118.923	182.395	0.195303	3PM	0.27
1229	171.872	0.364	39.3939	759.763	481.991	6659.59	0.564	0.56	0.17412	0.175217	253.473	114.162	184.422	0.197473	3PM	0.27
1329	171.872	0.352	36.214	932.099	505.538	7336.63	0.56	0.62	0.175217	0.183367	254.545	115.782	182.585	0.195506	3PM	0.27
1429	171.872	0.324	34.322	929.709	561.983	10452.4	0.62	0.62	0.183367	0.190619	250.313	105.805	187.767	0.201054	3PM	0.27
1529	171.872	0.328	34.7458	1018.4	555.238	6817.7	0.62	0.616	0.190619	0.18556	247.806	107.571	185.227	0.198334	3PM	0.27
1629	171.872	0.34	35.4167	916.905	521.165	7143.05	0.616	0.62	0.18556	0.176491	246.301	109.687	182.233	0.195129	3PM	0.27
1729	171.872	0.288	30.9013	1117.6	608.896	11264.5	0.62	0.644	0.176491	0.182756	247.657	105.164	184.905	0.19799	3PM	0.27
1829	171.872	0.272	29.5652	1071.35	635.489	10501.4	0.644	0.648	0.182756	0.175048	247.659	105.28	184.335	0.197379	3PM	0.27
1929	171.872	0.268	28.6325	1041.95	597	9734.85	0.648	0.668	0.175048	0.186904	248.858	102.722	186.345	0.199532	3PM	0.27
2029	171.872	0.3	32.1888	1026.67	596.862	7298.61	0.668	0.632	0.186904	0.180883	248.74	102.408	186.932	0.20016	3PM	0.27
2129	171.872	0.324	35.5263	926.907	529.207	9048.45	0.632	0.588	0.180883	0.1542	239.926	111.359	181.413	0.194251	3PM	0.27
2229	171.872	0.36	41.0959	495.934	354.284	6087.17	0.588	0.516	0.1542	0.0967353	227.455	115.606	171.4	0.183529	3PM	0.27
2329	171.872	0.344	40.9524	502.868	376.24	3312.37	0.516	0.496	0.0967353	0.0934483	228.463	117.783	174.807	0.187177	3PM	0.27
2429	171.872	0.368	43.8095	459.169	337.372	2660.34	0.496	0.472	0.0934483	0.0800203	224.738	119.557	172.965	0.185205	3PM	0.27
2529	171.872	0.364	46.6667	427.972	291.876	2283.52	0.472	0.416	0.0800203	0.0475738	213.538	123.731	167.487	0.17934	3PM	0.27
2629	171.872	0.392	46.2264	378.94	275.211	2647.06	0.416	0.456	0.0475738	0.0624998	223.352	128.63	172.87	0.185104	3PM	0.27
2727	171.872	0.34	42.9293	469.95	336.08	4014.53	0.456	0.452	0.0624998	0.0679243	227.439	123.14	179.239	0.191923	3PM	0.27
2825	171.872	0.364	45.5	399.873	285.09	2801.66	0.452	0.436	0.0679243	0.0353893	218.81	129.04	170.392	0.18245	3PM	0.27
2926	171.872	0.36	45.4545	359.952	272.185	2796.58	0.436	0.432	0.0353893	0.0358103	226.711	132.686	178.642	0.191283	3PM	0.27
3026	171.872	0.332	45.1087	367.249	274.357	2211.27	0.432	0.404	0.0358103	0.0161433	219.519	138.17	178.399	0.191023	3PM	0.27
3225	171.872	0.376	NA	293.494	228.99	1355.1	0.408	NA	0.0221293	NA	219.828	147.021	NA	NA	3PM	0.27
3131	280.919	0.404	54.5946	962.373	481.812	8972.52	0.284	0.336	0.0972202	0.124331	392.269	224.385	301.334	0.322658	3PM	0.38
469	280.919	0.352	48.6188	1018.88	561.664	8340.5	0.336	0.372	0.124331	0.139383	392.127	213.254	299.544	0.320741	3PM	0.38
536	280.919	0.32	44.9438	1059.47	619.687	9480.46	0.372	0.392	0.139383	0.139998	383.376	207.043	296.891	0.317901	3PM	0.38
630	280.919	0.296	40.6593	1265.76	683.947	12025.6	0.392	0.432	0.139998	0.155816	390.694	202.088	298.677	0.319813	3PM	0.38
730	280.919	0.28	39.548	1243.92	733.61	11642.9	0.432	0.428	0.155816	0.152091	390.048	196.629	298.379	0.319494	3PM	0.38
830	280.919	0.3	40.3226	1218.96	687.656	9286.13	0.428	0.444	0.152091	0.153771	388.932	200.339	295.521	0.316434	3PM	0.38
930	280.919	0.28	37.4332	1345.92	764.601	10549.1	0.444	0.468	0.153771	0.170957	396.424	195.331	301.138	0.322448	3PM	0.38
1030	280.919	0.268	35.8289	1477.1	812.304	14997.3	0.468	0.48	0.170957	0.174267	395.883	192.327	300.912	0.322206	3PM	0.38
1130	280.919	0.28	36.0825	1400.25	795.353	9908.37	0.48	0.496	0.174267	0.174951	394.358	188.42	298.881	0.320031	3PM	0.38
1230	280.919	0.248	33.6957	1599.24	886.804	15320.4	0.496	0.488	0.174951	0.176826	396.816	187.584	303.09	0.324538	3PM	0.38
1330	280.919	0.288	35.8209	1477.45	784.024	15744.2	0.488	0.516	0.176826	0.173196	394.652	189.018	295.001	0.315877	3PM	0.38
1430	280.919	0.24	30.9278	1655.81	934.348	15455.8	0.516	0.536	0.173196	0.175401	393.672	185.921	298.558	0.319685	3PM	0.38
1530	280.919	0.24	30.4569	1726.08	917.503	17597.1	0.536	0.548	0.175401	0.163428	394.492	186.349	292.856	0.31358	3PM	0.38
1630	280.919	0.236	29.6482	1734.39	924.366	20943.4	0.548	0.56	0.163428	0.148905	385.139	182.909	289.44	0.309922	3PM	0.38
1730	280.919	0.232	30.2083	1701.16	917.877	20322.5	0.56	0.536	0.148905	0.139981	368.179	179.05	292.153	0.312827	3PM	0.38
1830	280.919	0.288	37.5	1215.33	677.9	13999.5	0.536	0.48	0.139981	0.0916117	352.532	185.301	278.246	0.297936	3PM	0.38
1930	280.919	0.212	30.9942	1549.07	867.691	19558.1	0.48	0.472	0.0916117	0.120667	378.356	197.883	295.884	0.316822	3PM	0.38
2030	280.919	0.252	34.2391	1423.65	825.97	15942.4	0.472	0.484	0.120667	0.166396	397.009	198.364	303.653	0.325141	3PM	0.38
2130	280.919	0.248	34.0659	1558.75	862.101	15264	0.484	0.48	0.166396	0.159175	393.471	193.066	302.036	0.32341	3PM	0.38
2230	280.919	0.236	32.9609	1509.48	879.413	12934.4	0.48	0.48	0.159175	0.15143	394.422	193.238	299.457	0.320648	3PM	0.38
2330	280.919	0.228	31.1475	1683.27	933.123	16631.6	0.48	0.504	0.15143	0.169045	398.176	193.878	304.7	0.326262	3PM	0.38
2430	280.919	0.236	32.9609	1646.83	920.404	16319.5	0.504	0.48	0.169045	0.160139	393.356	190.328	305.496	0.327114	3PM	0.38
2530	280.919	0.252	33.6898	1611.53	887.746	15761.5	0.48	0.496	0.160139	0.184399	398.153	198.858	308.737	0.330585	3PM	0.38
2630	280.919	0.236	32.7778	1610.18	913.199	15344.3	0.496	0.484	0.184399	0.160017	393.978	192.36	302.617	0.324031	3PM	0.38
2728	280.919	0.24	32.0856	1633.67	905.009	17481.1	0.484	0.508	0.160017	0.167663	397.5	192.137	303.267	0.324728	3PM	0.38
2826	280.919	0.224	31.4607	1726.21	946.024	20384.4	0.508	0.488	0.167663	0.147156	389.961	192.494	301.638	0.322983	3PM	0.38
2927	280.919	0.276	38.9831	1195.81	691.643	11524.9	0.488	0.432	0.147156	0.0912292	369.822	196.66	284.327	0.304448	3PM	0.38
3027	280.919	0.316	45.4023	908.294	533.581	7479.79	0.432	0.38	0.0912292	0.0545037	352.83	204.227	278.341	0.298038	3PM	0.38
3132	280.919	0.332	51.2346	754.414	447.614	5616.74	0.38	0.316	0.0545037	0.0251047	337.564	209.032	275.962	0.295491	3PM	0.38
3226	280.919	0.332	57.2414	628.742	389.313	4094.57	0.316	0.248	0.0251047	0.00124522	331.007	218.079	275.581	0.295083	3PM	0.38
3621	280.919	0.444	NA	571.05	387.445	3147.86	0.228	NA	0.0506817	NA	388.804	250.003	NA	NA	3PM	0.38
3133	284.307	0.348	47.8022	919.796	565.946	15161.6	0.324	0.38	0.10773	0.121481	389.367	211.034	298.88	0.32003	3PM	0.38
470	284.307	0.288	39.779	1270.91	711.724	13515.8	0.38	0.436	0.121481	0.153385	397.112	202.528	302.412	0.323812	3PM	0.38
537	284.307	0.296	39.1534	1354.59	734.624	9982.31	0.436	0.46	0.153385	0.162032	392.48	192.156	297.49	0.318541	3PM	0.38
631	284.307	0.288	37.3057	1363.5	776.099	11826.3	0.46	0.484	0.162032	0.172413	391.556	189.67	297.251	0.318286	3PM	0.38
731	284.307	0.284	36.2245	1456.3	805.032	15432.4	0.484	0.5	0.172413	0.174748	391.847	182.428	297.196	0.318227	3PM	0.38
831	284.307	0.288	37.1134	1348.26	796.798	12654.1	0.5	0.488	0.174748	0.170906	390.241	184.809	296.627	0.317618	3PM	0.38
931	284.307	0.288	37.5	1380.62	772.349	12555.8	0.488	0.48	0.170906	0.159987	388.591	183.986	293.977	0.31478	3PM	0.38
1031	284.307	0.264	36.4641	1427.27	838.342	12698.3	0.48	0.46	0.159987	0.173246	392.644	186.713	302.348	0.323743	3PM	0.38
1131	284.307	0.316	40.7216	1248.61	709.462	11410.4	0.46	0.46	0.173246	0.160128	386.965	192.31	292.88	0.313606	3PM	0.38
1231	284.307	0.28	36.6492	1361.74	785.797	12606.8	0.46	0.484	0.160128	0.169841	389.064	191.894	297.1	0.318124	3PM	0.38
1331	284.307	0.296	37.1859	1359.64	782.704	10723.5	0.484	0.5	0.169841	0.179422	393.532	185.25	298.284	0.319392	3PM	0.38
1431	284.307	0.26	32.9949	1647.67	895.702	18850	0.5	0.528	0.179422	0.185756	394.148	184.868	299.961	0.321187	3PM	0.38
1531	284.307	0.26	32.1782	1715.54	931.769	13096.7	0.528	0.548	0.185756	0.201179	399.698	182.418	302.459	0.323863	3PM	0.38
1631	284.307	0.24	30.6122	1808.62	994.163	18393.7	0.548	0.544	0.201179	0.186048	394.299	178.961	300.85	0.322139	3PM	0.38
1731	284.307	0.244	31.4433	1715.82	925.061	20364.2	0.544	0.532	0.186048	0.16115	388.391	183.437	292.85	0.313573	3PM	0.38
1831	284.307	0.264	32.8358	1624.25	879.971	13201.8	0.532	0.54	0.16115	0.175178	393.704	181.61	297.978	0.319064	3PM	0.38
1931	284.307	0.244	31.7708	1639.1	907.398	18716.9	0.54	0.524	0.175178	0.157007	387.322	185.851	293.437	0.314202	3PM	0.38
2031	284.307	0.244	31.2821	1583.89	881.532	15005.3	0.524	0.536	0.157007	0.142895	385.755	184.357	290.026	0.31055	3PM	0.38
2131	284.307	0.232	29.8969	1694.63	928.363	19761.8	0.536	0.544	0.142895	0.148745	386.05	189.656	293.532	0.314304	3PM	0.38
2231	284.307	0.22	29.7297	1818.12	1003.14	23510.5	0.544	0.52	0.148745	0.161527	392.519	187.692	303.692	0.325182	3PM	0.38
2331	284.307	0.272	37.9888	1373.48	746.564	16363.2	0.52	0.444	0.161527	0.106366	376.957	188.492	286.852	0.307151	3PM	0.38
2431	284.307	0.32	47.9042	953.137	553.633	8081.34	0.444	0.348	0.106366	0.0653353	360.608	199.461	281.608	0.301536	3PM	0.38
2531	284.307	0.336	54.1935	776.249	466.004	5643.88	0.348	0.284	0.0653353	0.0484803	355.328	211.417	282.119	0.302083	3PM	0.38
2631	284.307	0.344	63.2353	667.952	404.142	4692	0.284	0.2	0.0484803	0.0291613	347.916	219.322	283.189	0.303229	3PM	0.38
2729	284.307	0.432	62.7907	587.745	371.871	3314.72	0.2	0.256	0.0291613	0.0572458	369.886	230.801	292.77	0.313488	3PM	0.38
2827	284.307	0.38	56.8862	713.746	456.482	4799.24	0.256	0.288	0.0572458	0.0769788	383.975	228.183	302.072	0.323449	3PM	0.38
2928	284.307	0.428	64.8485	599.398	417.656	5794.03	0.288	0.232	0.0769788	0.0556078	377.594	228.889	298.947	0.320102	3PM	0.38
3028	284.307	0.48	68.9655	565.901	373.391	5369.56	0.232	0.216	0.0556078	0.0480558	376.479	236.135	299.02	0.32018	3PM	0.38
3134	284.307	0.512	75.2941	452.347	331.198	3728.55	0.216	0.168	0.0480558	0.0183803	356.108	241.348	293.219	0.313969	3PM	0.38
3135	270.888	0.308	42.5414	976.542	581.538	7280.05	0.36	0.416	0.0978006	0.127147	379.052	193.881	280.366	0.300206	3PM	0.38
477	270.888	0.304	38.7755	1139.02	647.941	8539.84	0.416	0.48	0.127147	0.149949	372.673	181.222	272.819	0.292125	3PM	0.38
538	270.888	0.28	35.533	1193.52	728.529	9974.68	0.48	0.508	0.149949	0.157153	372.761	166.38	271.36	0.290562	3PM	0.38
632	270.888	0.272	34.6939	1116.96	751.801	12182.5	0.508	0.512	0.157153	0.155136	370.667	164.204	269.731	0.288818	3PM	0.38
732	270.888	0.26	33.1633	1250.86	794.208	9277.77	0.512	0.524	0.155136	0.166509	371.182	164.646	273.518	0.292873	3PM	0.38
832	270.888	0.232	30.2083	1412.39	899.241	17243.4	0.524	0.536	0.166509	0.176505	375.697	162.994	276.679	0.296258	3PM	0.38
932	270.888	0.22	28.3505	1565.53	941.183	18083	0.536	0.556	0.176505	0.172008	374.926	159.081	272.512	0.291796	3PM	0.38
1032	270.888	0.232	28.2927	1597.56	951.383	16794.8	0.556	0.588	0.172008	0.192915	377.733	159.179	276.246	0.295795	3PM	0.38
1132	270.888	0.216	26.087	1749.64	1058.87	18165.4	0.588	0.612	0.192915	0.201631	381.186	150.433	275.832	0.295351	3PM	0.38
1232	270.888	0.224	26.5403	1729.66	1035.28	17995.1	0.612	0.62	0.201631	0.199662	373.34	151.33	273.458	0.292809	3PM	0.38
1332	270.888	0.24	28.0374	1649.82	959.184	14199.2	0.62	0.616	0.199662	0.191215	370.421	151.339	269.219	0.28827	3PM	0.38
1432	270.888	0.228	27.0142	1721.21	995.71	15099	0.616	0.616	0.191215	0.191764	369.98	152.116	271.107	0.290292	3PM	0.38
1532	270.888	0.232	27.619	1653.43	967.426	18542.4	0.616	0.608	0.191764	0.182865	371.485	153.603	268.71	0.287725	3PM	0.38
1632	270.888	0.236	27.5701	1588.94	947.99	14164.2	0.608	0.62	0.182865	0.180775	367.289	155.117	267.497	0.286426	3PM	0.38
1732	270.888	0.22	25.5814	1856.96	1056.22	17905.6	0.62	0.64	0.180775	0.207497	371.325	158.141	275.747	0.29526	3PM	0.38
1832	270.888	0.216	25.8373	1811.82	1060.17	22012.6	0.64	0.62	0.207497	0.181176	360.018	152.645	268.842	0.287866	3PM	0.38
1932	270.888	0.22	NA	1701.61	1014.24	18493.3	0.62	NA	0.181176	NA	357.968	157.538	NA	NA	3PM	0.38
3136	270.442	0.284	38.7978	1182.62	675.543	10907.8	0.396	0.448	0.119665	0.146543	368.005	186.424	278.696	0.298418	3PM	0.38
478	270.442	0.252	33.5106	1470.62	811.713	13518.4	0.448	0.5	0.146543	0.172675	362.904	169.007	275.401	0.29489	3PM	0.38
539	270.442	0.248	32.4607	1608.78	855.148	17955.5	0.5	0.516	0.172675	0.178673	359.349	156.499	270.86	0.290027	3PM	0.38
633	270.442	0.248	31.7949	1621.63	865.289	19024.3	0.516	0.532	0.178673	0.177934	359.7	154.144	269.139	0.288184	3PM	0.38
733	270.442	0.24	30.6122	1645.19	904.835	21037.5	0.532	0.544	0.177934	0.180272	363.479	152.04	270.417	0.289553	3PM	0.38
833	270.442	0.24	30.6122	1658.78	886.769	21304.5	0.544	0.544	0.180272	0.169492	360.211	152.759	267.693	0.286636	3PM	0.38
933	270.442	0.236	29.5	1713.77	935.779	22071.1	0.544	0.564	0.169492	0.1928	365.731	153.192	273.428	0.292777	3PM	0.38
1033	270.442	0.252	31.1881	1661.26	872.022	21778.3	0.564	0.556	0.1928	0.167917	360.572	148.714	266.018	0.284843	3PM	0.38
1133	270.442	0.228	28.6432	1768.62	943.421	23284	0.556	0.568	0.167917	0.180648	364.744	153.731	269.837	0.288932	3PM	0.38
1233	270.442	0.24	29.4118	1664.18	907.295	21702.5	0.568	0.576	0.180648	0.16785	361.224	149.611	266.367	0.285216	3PM	0.38
1333	270.442	0.236	29.2079	1676.83	906.699	20598.8	0.576	0.572	0.16785	0.169268	362.179	152.867	268.814	0.287836	3PM	0.38
1433	270.442	0.252	31.3433	1683.74	891.911	16072.4	0.572	0.552	0.169268	0.188897	362.392	153.148	275.502	0.294998	3PM	0.38
1533	270.442	0.252	31.9797	1718.72	907.019	18595.7	0.552	0.536	0.188897	0.196601	366.461	157.537	277.486	0.297123	3PM	0.38
1633	270.442	0.248	31.9588	1716.68	888.906	20177.1	0.536	0.528	0.196601	0.184394	362.914	160.744	272.939	0.292254	3PM	0.38
1733	270.442	0.232	29.4416	1822.35	954.459	24706.9	0.528	0.556	0.184394	0.191311	359.548	158.177	274.582	0.294013	3PM	0.38
1833	270.442	0.204	26.4249	1977.14	1093.74	25767.5	0.556	0.568	0.191311	0.19737	362.384	157.818	278.88	0.298615	3PM	0.38
1933	270.442	0.216	26.7327	2020.66	1083.65	30812.6	0.568	0.592	0.19737	0.211779	369.101	151.943	280.346	0.300185	3PM	0.38
2032	270.442	0.224	27.7228	1908.23	1047.15	26704.4	0.592	0.584	0.211779	0.199652	361.505	150.304	276.1	0.295638	3PM	0.38
2132	270.442	0.216	27.1357	1938.19	1035.84	26405.9	0.584	0.58	0.199652	0.180409	363.364	152.502	272.404	0.29168	3PM	0.38
2232	270.442	0.216	26.3415	1943.39	1061.63	23741.9	0.58	0.604	0.180409	0.20159	369.799	152.258	277.476	0.297112	3PM	0.38
2332	270.442	0.228	27.1429	1868.1	1034.01	19800.7	0.604	0.612	0.20159	0.197216	367.903	151.869	275.027	0.294489	3PM	0.38
2432	270.442	0.232	28.8557	1887.85	1001.61	24344	0.612	0.572	0.197216	0.186367	367.691	151.931	276.4	0.29596	3PM	0.38
2532	270.442	0.26	33.8542	1573.74	798.306	21903	0.572	0.508	0.186367	0.130198	353.605	157.492	262.411	0.280981	3PM	0.38
2632	270.442	0.276	37.7049	1299.86	693.71	15370.9	0.508	0.456	0.130198	0.121889	351.636	163.984	267.135	0.286039	3PM	0.38
2730	270.442	0.26	38.2353	1237.38	690.487	12996.1	0.456	0.42	0.121889	0.126917	346.707	177.563	270.57	0.289717	3PM	0.38
2828	270.442	0.28	43.2099	1200.13	618.609	14224.7	0.42	0.368	0.126917	0.104051	341.312	178.066	267.315	0.286231	3PM	0.38
2929	270.442	0.36	52.3256	763.154	484.669	5820.14	0.368	0.328	0.104051	0.0984808	337.203	184.159	266.397	0.285248	3PM	0.38
3029	270.442	0.368	53.8012	732.004	452.094	5273.35	0.328	0.316	0.0984808	0.0865388	333.47	193.709	263.617	0.282271	3PM	0.38
3137	270.442	0.376	59.4937	731.792	425.956	9204.86	0.316	0.256	0.0865388	0.0751988	332.75	194.856	267.273	0.286187	3PM	0.38
3227	270.442	0.412	62.4242	576.231	374.111	5098.94	0.256	0.248	0.0751988	0.0630033	328.803	205.09	263.018	0.28163	3PM	0.38
3324	270.442	0.392	67.5862	516.501	370.539	6342.25	0.248	0.188	0.0630033	0.0484013	326.023	205.353	267.929	0.286889	3PM	0.38
3424	270.442	0.472	75.1592	450.638	312.708	4894.89	0.188	0.156	0.0484013	0.0370188	325.618	215.73	266.546	0.285408	3PM	0.38
3522	270.442	0.52	76.0234	480.153	303.792	3794.9	0.156	0.164	0.0370188	0.0448743	330.515	219.471	272.19	0.291451	3PM	0.38
3622	270.442	0.588	NA	518.592	304.918	4206.44	0.164	NA	0.0448743	NA	335.159	223.135	NA	NA	3PM	0.38
3138	501.301	0.272	47.2222	1696.79	1014.35	10158.5	0.272	0.304	0.101344	0.123415	706.366	411.012	550.709	0.58968	3PM	0.7
479	501.301	0.252	44.3662	1843.57	1102.73	15931.5	0.304	0.316	0.123415	0.128919	697.368	400.031	544.705	0.583251	3PM	0.7
540	501.301	0.236	42.1429	2001.57	1172.34	19948.4	0.316	0.324	0.128919	0.132438	695.753	391.369	543.523	0.581985	3PM	0.7
634	501.301	0.24	42.5532	1903.89	1157.09	19123.5	0.324	0.324	0.132438	0.130394	690.596	391.177	540.752	0.579018	3PM	0.7
734	501.301	0.244	43.2624	1920.06	1146.69	22309.7	0.324	0.32	0.130394	0.129525	692.923	390.547	540.78	0.579049	3PM	0.7
834	501.301	0.252	45	1816.41	1087.55	15364	0.32	0.308	0.129525	0.118469	687.684	392.319	535.502	0.573396	3PM	0.7
934	501.301	0.28	47.2973	1622.89	974.667	11965.7	0.308	0.312	0.118469	0.0976381	675.816	393.592	523.002	0.560012	3PM	0.7
1034	501.301	0.244	42.9577	1890.5	1087.69	17677.2	0.312	0.324	0.0976381	0.114015	689.067	399.313	535.104	0.57297	3PM	0.7
1134	501.301	0.256	44.1379	1925.74	1073.99	18239.6	0.324	0.324	0.114015	0.119612	694.525	395.04	536.473	0.574436	3PM	0.7
1234	501.301	0.264	44.898	1887.37	1060.05	15929.3	0.324	0.324	0.119612	0.122588	694.299	396.392	535.832	0.57375	3PM	0.7
1334	501.301	0.256	44.7552	1874.06	1088.78	12836.9	0.324	0.316	0.122588	0.125638	695.484	397.525	541.313	0.579619	3PM	0.7
1434	501.301	0.252	44.3662	1887.54	1089.62	13323.3	0.316	0.316	0.125638	0.121046	687.382	398.872	539.202	0.577359	3PM	0.7
1534	501.301	0.256	45.0704	1819.88	1062.17	12967.4	0.316	0.312	0.121046	0.116744	689.331	401.375	538.269	0.57636	3PM	0.7
1634	501.301	0.252	45.3237	1742.31	1063.98	14769.5	0.312	0.304	0.116744	0.111607	685.962	399.859	539.488	0.577665	3PM	0.7
1734	501.301	0.252	42.5676	2080.61	1119.24	18632.7	0.304	0.34	0.111607	0.13713	699.402	401.041	546.888	0.585588	3PM	0.7
1834	501.301	0.236	40.9722	2036.81	1217.64	17653.6	0.34	0.34	0.13713	0.1388	702.352	395.702	549.356	0.588232	3PM	0.7
1934	501.301	0.236	39.5973	2152.77	1233.46	18943.3	0.34	0.36	0.1388	0.141469	705.288	394.529	547.545	0.586291	3PM	0.7
2033	501.301	0.236	40.1361	2152.74	1246.18	19802.4	0.36	0.352	0.141469	0.143047	702.682	394.633	550.945	0.589932	3PM	0.7
2133	501.301	0.232	40	2108.35	1251.8	20109.3	0.352	0.348	0.143047	0.131032	700.211	393.966	547.539	0.586286	3PM	0.7
2233	501.301	0.244	42.9577	1992.67	1125.49	19552.1	0.348	0.324	0.131032	0.0960696	665.137	394.506	535.195	0.573068	3PM	0.7
2333	501.301	0.228	41.3043	1937.96	1154.36	21738.5	0.324	0.324	0.0960696	0.111545	691.806	407.724	545.455	0.584054	3PM	0.7
2433	501.301	0.232	40.8451	2046.54	1207.77	19283.8	0.324	0.336	0.111545	0.131944	704.232	405.535	556.616	0.596004	3PM	0.7
2533	501.301	0.232	41.1348	2131.98	1229.7	19149.3	0.336	0.332	0.131944	0.133759	707.027	402.26	555.665	0.594986	3PM	0.7
2633	501.301	0.232	42.029	2098.55	1229.89	20469.8	0.332	0.32	0.133759	0.133766	702.375	404.66	558.784	0.598326	3PM	0.7
2731	501.301	0.244	43.5714	2016.72	1163.98	17455.1	0.32	0.316	0.133766	0.127751	701.588	407.234	553.204	0.592351	3PM	0.7
2829	501.301	0.244	43.2624	1976.77	1157.13	15914.4	0.316	0.32	0.127751	0.12767	702.223	407.842	553.616	0.592793	3PM	0.7
2930	501.301	0.232	40.8451	2205.19	1232.57	19866.5	0.32	0.336	0.12767	0.137795	706.595	406.162	557.96	0.597444	3PM	0.7
3030	501.301	0.224	40.2878	2239.9	1275	24849.9	0.336	0.332	0.137795	0.134705	705.132	404.343	557.668	0.597131	3PM	0.7
3139	501.301	0.212	39.8496	2261.57	1300.35	27229.9	0.332	0.32	0.134705	0.127529	701.75	403.034	557.857	0.597334	3PM	0.7
3228	501.301	0.216	39.1304	2274.14	1307.33	23221.4	0.32	0.336	0.127529	0.140384	706.508	407.396	561.526	0.601262	3PM	0.7
3325	501.301	0.224	40.5797	2207.51	1278.48	24133.6	0.336	0.328	0.140384	0.135839	703.311	405.456	558.955	0.598509	3PM	0.7
3425	501.301	0.224	40.2878	2131.45	1260.3	20240.8	0.328	0.332	0.135839	0.131576	703.927	405.9	555.581	0.594897	3PM	0.7
3523	501.301	0.232	42.963	2082.77	1215.93	20880.2	0.332	0.308	0.131576	0.124533	697.545	404.338	557.625	0.597086	3PM	0.7
3623	501.301	0.256	51.6129	1646.81	1010.37	17012.7	0.308	0.24	0.124533	0.0845091	675.701	413.834	543.842	0.582327	3PM	0.7
3721	501.301	0.284	56.3492	1353.19	852.195	10002.6	0.24	0.22	0.0845091	0.0723131	666.164	422.888	539.012	0.577156	3PM	0.7
3820	501.301	0.292	60.3306	1215.28	784.227	7990.93	0.22	0.192	0.0723131	0.0509241	650.351	427.525	531.548	0.569163	3PM	0.7
3919	501.301	0.284	60.6838	1154.84	764.35	8558.68	0.192	0.184	0.0509241	0.0521726	650.374	436.915	538.582	0.576695	3PM	0.7
4017	501.301	0.3	64.1026	1130.13	735.26	6703.86	0.184	0.168	0.0521726	0.0507026	653.672	440.138	537.678	0.575727	3PM	0.7
4119	501.301	0.34	71.4286	900.175	637.89	6496.49	0.168	0.136	0.0507026	0.0271201	620.916	444.139	523.835	0.560904	3PM	0.7
4216	501.301	0.336	71.1864	878.267	627.042	7416.38	0.136	0.136	0.0271201	0.0209486	611.741	453.818	526.357	0.563604	3PM	0.7
4313	501.301	0.332	72.1739	793.314	602.884	8021.43	0.136	0.128	0.0209486	0.00933158	605.158	459.253	521.672	0.558587	3PM	0.7
3140	494.775	0.368	55.7576	1362.91	823.002	10027.9	0.248	0.292	0.0958493	0.113171	716.685	432.494	548.673	0.5875	3PM	0.7
480	494.775	0.28	47.9452	1596.23	997.261	13677.6	0.292	0.304	0.113171	0.120073	711.097	416.669	554.003	0.593207	3PM	0.7
544	494.775	0.3	50.3356	1538.68	958.576	10067.9	0.304	0.296	0.120073	0.120739	707.058	412.5	549.283	0.588153	3PM	0.7
635	494.775	0.316	50.9677	1479.95	926.703	8236.26	0.296	0.304	0.120739	0.120145	704.608	411.875	544.576	0.583113	3PM	0.7
735	494.775	0.272	46.8966	1597.91	1018.29	10818.1	0.304	0.308	0.120145	0.124219	704.85	411.101	550.393	0.589341	3PM	0.7
835	494.775	0.272	47.5524	1620.93	1026.44	14791.1	0.308	0.3	0.124219	0.123161	704.387	408.911	550.425	0.589376	3PM	0.7
935	494.775	0.284	48.6301	1605.01	990.437	9727.21	0.3	0.3	0.123161	0.123384	702.087	411.716	547.626	0.586378	3PM	0.7
1035	494.775	0.272	46.8966	1641.03	1021.67	13134.4	0.3	0.308	0.123384	0.126785	702.681	409.594	548.129	0.586917	3PM	0.7
1135	494.775	0.216	40.9091	1950.93	1215.25	19579.5	0.308	0.312	0.126785	0.131326	703.876	406.174	556.347	0.595717	3PM	0.7
1235	494.775	0.292	46.2025	1813.29	1015.84	12425.9	0.312	0.34	0.131326	0.141395	710.771	405.433	545.06	0.583631	3PM	0.7
1335	494.775	0.236	41.844	1792.81	1182.09	14640.6	0.34	0.328	0.141395	0.136952	701.278	399.848	550.332	0.589276	3PM	0.7
1435	494.775	0.248	42.7586	1754.47	1126.2	12816.2	0.328	0.332	0.136952	0.135153	699.098	400.073	546.34	0.585002	3PM	0.7
1535	494.775	0.232	39.4558	2027.15	1220.43	16913.5	0.332	0.356	0.135153	0.147361	704.412	397.602	548.843	0.587682	3PM	0.7
1635	494.775	0.232	39.4558	2043.99	1257.36	15470.9	0.356	0.356	0.147361	0.152023	705.835	390.659	549.613	0.588506	3PM	0.7
1735	494.775	0.204	36.9565	2164.33	1345.86	24507.8	0.356	0.348	0.152023	0.142772	695.536	389.103	547.475	0.586217	3PM	0.7
1835	494.775	0.2	35.9712	2159.86	1360.92	25479.3	0.348	0.356	0.142772	0.144636	695.472	391.822	546.489	0.585161	3PM	0.7
1935	494.775	0.22	37.6712	2082.3	1296.22	20330.8	0.356	0.364	0.144636	0.148188	698.921	389.631	546.145	0.584792	3PM	0.7
2034	494.775	0.204	35.9155	2179.49	1365.88	21993.4	0.364	0.364	0.148188	0.147963	695.265	392.421	546.294	0.584952	3PM	0.7
2134	494.775	0.204	35.6643	2302.75	1414.11	27857.9	0.364	0.368	0.147963	0.154837	700.723	386.519	550.275	0.589215	3PM	0.7
2234	494.775	0.2	35.7143	2193.18	1369.5	27069.7	0.368	0.36	0.154837	0.138085	690.281	388.285	541.386	0.579697	3PM	0.7
2334	494.775	0.196	34.0278	2314.65	1432.2	25090.5	0.36	0.38	0.138085	0.148586	697.178	394.572	547.41	0.586148	3PM	0.7
2434	494.775	0.204	36.1702	2198.52	1347.86	23703.4	0.38	0.36	0.148586	0.131578	689.055	389.31	539.938	0.578146	3PM	0.7
2534	494.775	0.188	33.5714	2267.16	1425.08	32146.4	0.36	0.372	0.131578	0.13668	688.614	394.029	542.813	0.581225	3PM	0.7
2634	494.775	0.192	33.8028	2315.19	1400.87	26891	0.372	0.376	0.13668	0.127718	671.307	399.128	539.183	0.577338	3PM	0.7
2732	494.775	0.2	34.2466	2203.69	1381.33	25481.5	0.376	0.384	0.127718	0.135075	676.161	399.32	541.386	0.579697	3PM	0.7
2830	494.775	0.196	35.2518	2189.55	1387.54	28180.7	0.384	0.36	0.135075	0.128593	687.084	399.459	542.701	0.581105	3PM	0.7
2931	494.775	0.22	39.8551	1962.48	1235.41	17864.4	0.36	0.332	0.128593	0.128766	685.101	399.224	546.035	0.584675	3PM	0.7
3031	494.775	0.244	45.8647	1627.99	1050.96	14954.9	0.332	0.288	0.128766	0.0986818	669.752	405.148	532.467	0.570147	3PM	0.7
3141	494.775	0.252	48.4615	1422.58	957.742	11892.5	0.288	0.268	0.0986818	0.0896958	661.646	411.429	533.351	0.571094	3PM	0.7
3229	494.775	0.26	52	1306.04	877.516	9366.58	0.268	0.24	0.0896958	0.0755518	654.747	419.95	530.382	0.567915	3PM	0.7
3326	494.775	0.296	57.8125	1093.7	768.684	7062.29	0.24	0.216	0.0755518	0.0596608	640.81	425.256	523.688	0.560746	3PM	0.7
3426	494.775	0.332	62.8788	982.46	697.561	7820.15	0.216	0.196	0.0596608	0.0543908	639.958	434.718	524.549	0.561669	3PM	0.7
3524	494.775	0.356	65.4412	874.706	648.003	7432.35	0.196	0.188	0.0543908	0.0432873	624.357	439.875	521.209	0.558092	3PM	0.7
3624	494.775	0.308	58.3333	1060.38	718.359	5246.97	0.188	0.22	0.0432873	0.0572678	649.84	452.173	532.318	0.569987	3PM	0.7
3722	494.775	0.28	55.1181	1172.97	796.19	7068.46	0.22	0.228	0.0572678	0.0597318	655.249	445.658	538.683	0.576803	3PM	0.7
3821	494.775	0.328	60.7407	1016.29	725.307	7036.71	0.228	0.212	0.0597318	0.0449798	636.353	445.729	534.848	0.572697	3PM	0.7
3920	494.775	0.336	63.1579	973.714	699.089	7146.19	0.212	0.196	0.0449798	0.0328868	633.817	457.821	537.541	0.57558	3PM	0.7
4018	494.775	0.34	64.3939	880.71	679.41	5958.63	0.196	0.188	0.0328868	0.0234313	635.794	462.66	541.409	0.579721	3PM	0.7
4120	494.775	0.344	65.6489	870.501	680.828	6286.84	0.188	0.18	0.0234313	0.0291143	644.609	467.75	553.55	0.592721	3PM	0.7
4217	494.775	0.332	65.3543	941.782	694.655	6667.84	0.18	0.176	0.0291143	0.0297128	647.349	481.623	554.568	0.593812	3PM	0.7
4314	494.775	0.368	67.1533	910.139	676.098	6156.25	0.176	0.18	0.0297128	0.0311228	650.56	478.9	554.935	0.594204	3PM	0.7
4411	494.775	0.456	72.1519	875.983	643.632	7316.85	0.18	0.176	0.0311228	0.0423138	666.529	483.669	562.267	0.602056	3PM	0.7
4510	494.775	0.504	NA	909.649	614.978	7714.18	0.176	NA	0.0423138	NA	670.202	484.285	NA	NA	3PM	0.7
3142	503.148	0.256	42.1053	1895.73	1133.87	11781.7	0.332	0.352	0.117063	0.128321	714.803	405.869	550.344	0.589289	3PM	0.7
487	503.148	0.232	39.4558	2034.15	1263.94	17827.8	0.352	0.356	0.128321	0.139589	713.785	396.778	554.529	0.59377	3PM	0.7
545	503.148	0.24	41.3793	1978.3	1202.4	18308.7	0.356	0.34	0.139589	0.132359	702.512	394.501	546.014	0.584652	3PM	0.7
636	503.148	0.232	40.8451	1902.89	1193.88	17408.2	0.34	0.336	0.132359	0.12667	696.013	396.776	542.346	0.580725	3PM	0.7
736	503.148	0.236	41.5493	1845.37	1189.13	14184.5	0.336	0.332	0.12667	0.127051	694.378	396.67	544.697	0.583242	3PM	0.7
836	503.148	0.252	42.5676	1883.22	1126.29	13114.1	0.332	0.34	0.127051	0.126778	696.242	397.85	538.175	0.576259	3PM	0.7
936	503.148	0.228	40.1408	1921.26	1205.98	16942.4	0.34	0.34	0.126778	0.129936	695.386	395.219	543.564	0.582029	3PM	0.7
1036	503.148	0.22	39.5683	1861.4	1241.06	21791.1	0.34	0.336	0.129936	0.127281	690.601	397.824	544.526	0.583059	3PM	0.7
1136	503.148	0.216	38.8489	2009.26	1238.63	20534.9	0.336	0.34	0.127281	0.123789	692.269	396.304	541.342	0.57965	3PM	0.7
1236	503.148	0.216	38.5714	1931.24	1246.36	19710.1	0.34	0.344	0.123789	0.125728	689.168	396.404	543.282	0.581727	3PM	0.7
1336	503.148	0.216	37.2414	2122.59	1305.58	21498	0.344	0.364	0.125728	0.143066	699.811	394.428	549.203	0.588067	3PM	0.7
1436	503.148	0.232	39.1892	2192.6	1288.9	16858.9	0.364	0.36	0.143066	0.150551	706.835	390.747	548.656	0.587481	3PM	0.7
1536	503.148	0.22	39.5683	2001	1270.1	21984.1	0.36	0.336	0.150551	0.127347	691.715	391.612	543.46	0.581918	3PM	0.7
1636	503.148	0.232	40.8451	1826.54	1166.65	16156.4	0.336	0.336	0.127347	0.123742	689.473	400.821	540.368	0.578607	3PM	0.7
1736	503.148	0.204	38.3459	2006.84	1293.39	26229.3	0.336	0.328	0.123742	0.125381	689.98	396.661	548.835	0.587673	3PM	0.7
1836	503.148	0.196	37.1212	2109.24	1278.08	25611.1	0.328	0.332	0.125381	0.120095	685.691	403.817	540.798	0.579068	3PM	0.7
1936	503.148	0.2	36.2319	2123.81	1340.06	23855	0.332	0.352	0.120095	0.130919	693.199	399.739	548.49	0.587304	3PM	0.7
2035	503.148	0.188	34.5588	2270.56	1403.94	30845.1	0.352	0.356	0.130919	0.127975	691.862	395.813	545.014	0.583582	3PM	0.7
2135	503.148	0.184	33.8235	2376.97	1455.78	31058.2	0.356	0.36	0.127975	0.130928	691.03	398.706	548.467	0.587279	3PM	0.7
2235	503.148	0.176	32.3529	2512.51	1518.84	34191.8	0.36	0.368	0.130928	0.131582	693.79	394.066	547.595	0.586346	3PM	0.7
2335	503.148	0.184	33.8235	2440.63	1485.72	32627.5	0.368	0.36	0.131582	0.129623	692.225	397.944	549.473	0.588356	3PM	0.7
2435	503.148	0.196	35.5072	2197.62	1400.4	24939.7	0.36	0.356	0.129623	0.135697	695.128	397.9	550.141	0.589072	3PM	0.7
2535	503.148	0.204	35.6643	2194.74	1364.44	24966	0.356	0.368	0.135697	0.134014	692.773	397.439	543.816	0.582299	3PM	0.7
2635	503.148	0.204	35.6643	2201.78	1374.84	21462.4	0.368	0.368	0.134014	0.129835	690.435	401.837	546.219	0.584872	3PM	0.7
2733	503.148	0.204	36.1702	2115.05	1363.28	24707.9	0.368	0.36	0.129835	0.124989	689.648	398.913	545.03	0.583599	3PM	0.7
2831	503.148	0.192	34.2857	2283.17	1419.27	26327.6	0.36	0.368	0.124989	0.127376	691.939	402.019	545.676	0.584291	3PM	0.7
2932	503.148	0.192	34.5324	2310.29	1451.09	28214.3	0.368	0.364	0.127376	0.130435	692.536	406.754	550.73	0.589703	3PM	0.7
3032	503.148	0.2	36.7647	2122.58	1320.26	25193.7	0.364	0.344	0.130435	0.108708	672.954	402.145	539.163	0.577317	3PM	0.7
3143	503.148	0.196	34.7518	2257.5	1371.82	24536.2	0.344	0.368	0.108708	0.123427	681.455	407.165	546.833	0.585529	3PM	0.7
3230	503.148	0.2	36.2319	2172.74	1372.39	26992.3	0.368	0.352	0.123427	0.117055	680.442	407.862	546.516	0.58519	3PM	0.7
3327	503.148	0.22	40.4412	1833.84	1169	20140.7	0.352	0.324	0.117055	0.0864133	663.527	408.046	532.87	0.570579	3PM	0.7
3427	503.148	0.24	45.1128	1473.56	1035.93	17212.9	0.324	0.292	0.0864133	0.0738383	644.56	418.64	534.895	0.572746	3PM	0.7
3525	503.148	0.2	42.0168	1697.4	1093.41	22306.5	0.292	0.276	0.0738383	0.0735943	660.467	428.862	540.817	0.579088	3PM	0.7
3625	503.148	0.236	46.8254	1469.27	966.865	12482.8	0.276	0.268	0.0735943	0.0687393	658.274	428.586	536.642	0.574617	3PM	0.7
3723	503.148	0.236	46.0938	1481.73	968.535	11217.3	0.268	0.276	0.0687393	0.0667773	655.837	428.364	536.287	0.574237	3PM	0.7
3822	503.148	0.224	47.4576	1463.98	967.248	15494.3	0.276	0.248	0.0667773	0.0564623	647.85	436.164	539.387	0.577557	3PM	0.7
3921	503.148	0.232	50	1350.76	908.388	12465.1	0.248	0.232	0.0564623	0.0524783	649.014	442.266	541.186	0.579483	3PM	0.7
4019	503.148	0.232	51.3274	1302.22	880.766	11546.3	0.232	0.22	0.0524783	0.0484113	647.349	447.797	542.58	0.580976	3PM	0.7
4121	503.148	0.244	57.0093	1141.49	824.401	10287.1	0.22	0.184	0.0484113	0.0390308	637.392	450.5	546.286	0.584944	3PM	0.7
4218	503.148	0.384	66.6667	820.221	635.178	8086.66	0.184	0.192	0.0390308	0.0398103	645.218	458.14	543.693	0.582167	3PM	0.7
4315	503.148	0.248	51.6667	1272.77	831.364	9020.15	0.192	0.232	0.0398103	0.0518653	660.527	455.825	548.625	0.587448	3PM	0.7
4412	503.148	0.256	54.2373	1231.36	845.987	9217.19	0.232	0.216	0.0518653	0.0429103	651.604	456.874	548.729	0.58756	3PM	0.7
4511	503.148	0.256	57.6577	1150.04	813.1	9733.04	0.216	0.188	0.0429103	0.0370453	649.115	458.814	552.169	0.591243	3PM	0.7
4610	503.148	0.288	63.1579	1032.38	716.907	9181.09	0.188	0.168	0.0370453	0.0294133	635.867	468.742	550.079	0.589005	3PM	0.7
4710	503.148	0.32	65.5738	847.682	645.267	6490.7	0.168	0.168	0.0294133	0.0147193	625.061	475.396	543.93	0.582421	3PM	0.7
737	148.342	0.248	57.9439	423.805	252.152	5421.35	0.208	0.18	0.0209702	0.0202357	182.99	115.321	150.487	0.148789	4AR	0.16
837	148.342	0.232	50.8772	453.141	269.089	5482.43	0.18	0.224	0.0202357	0.0285452	186.22	116.462	150.117	0.148423	4AR	0.16
937	148.342	0.232	49.5726	473.731	280.449	6419.24	0.224	0.236	0.0285452	0.0297912	182.741	111.207	145.984	0.144337	4AR	0.16
1037	148.342	0.224	45.9016	540.461	309.756	7804.29	0.236	0.264	0.0297912	0.0354962	185.612	108.861	147.089	0.145429	4AR	0.16
1137	148.342	0.22	46.6102	536.7	312.13	8003.08	0.264	0.252	0.0354962	0.0360187	182.754	108.571	145.744	0.1441	4AR	0.16
1237	148.342	0.24	46.875	544.337	307.747	7639.65	0.252	0.272	0.0360187	0.0457602	185.231	107.825	147.721	0.146054	4AR	0.16
1337	148.342	0.24	43.4783	579.971	330.497	8369.12	0.272	0.312	0.0457602	0.0532152	185.892	107.714	146.512	0.144859	4AR	0.16
1437	148.342	0.224	41.791	708.545	383.457	10370.7	0.312	0.312	0.0532152	0.0606587	188.602	103.316	149.608	0.14792	4AR	0.16
1537	148.342	0.232	38.9262	692.763	382.324	9673.34	0.312	0.364	0.0606587	0.0731812	189.556	109.403	146.539	0.144886	4AR	0.16
1637	148.342	0.22	35.0318	823.067	449.195	13339	0.364	0.408	0.0731812	0.0756182	187.083	98.454	144.115	0.142489	4AR	0.16
1737	148.342	0.216	34.6154	863.434	468.463	14254.3	0.408	0.408	0.0756182	0.0770172	188.268	93.2	144.391	0.142762	4AR	0.16
1837	148.342	0.216	34.1772	862.78	474.805	14283.8	0.408	0.416	0.0770172	0.0851727	189.532	96.23	145.464	0.143823	4AR	0.16
1937	148.342	0.212	34.6405	895.273	490.219	14452.4	0.416	0.4	0.0851727	0.0870197	188.426	97.178	145.764	0.144119	4AR	0.16
2036	148.342	0.224	35.6688	831.426	447.828	12988.4	0.4	0.404	0.0870197	0.0834237	186.394	99.276	141.756	0.140157	4AR	0.16
2136	148.342	0.204	31.875	924.846	502.949	15495.4	0.404	0.436	0.0834237	0.0870872	188.037	95.92	142.565	0.140956	4AR	0.16
2236	148.342	0.2	31.6456	947.842	518.588	16683.7	0.436	0.432	0.0870872	0.0842722	185.972	92.288	142.385	0.140778	4AR	0.16
2336	148.342	0.204	32.9032	902.245	491.049	15937	0.432	0.416	0.0842722	0.0804287	183.369	94.373	141.764	0.140164	4AR	0.16
2436	148.342	0.204	31.677	946.341	511.694	16127.7	0.416	0.44	0.0804287	0.0910677	187.624	94.458	143.933	0.142309	4AR	0.16
2536	148.342	0.208	33.3333	916.755	495.698	15629.7	0.44	0.416	0.0910677	0.0843772	184.194	94.938	141.733	0.140134	4AR	0.16
2636	148.342	0.208	32.5	872.733	482.337	14177.2	0.416	0.432	0.0843772	0.0840617	184.23	95.243	140.754	0.139166	4AR	0.16
2734	148.342	0.204	32.4841	925.049	507.054	15897.7	0.432	0.424	0.0840617	0.0824137	185.184	91.875	142.46	0.140853	4AR	0.16
2832	148.342	0.204	31.875	886.246	490.72	14632.1	0.424	0.436	0.0824137	0.0873647	186.048	97.472	141.639	0.140041	4AR	0.16
2933	148.342	0.204	32.2785	946.148	509.165	16169.9	0.436	0.428	0.0873647	0.0826447	184.737	90.634	141.736	0.140136	4AR	0.16
3033	148.342	0.22	33.9506	863.625	467.141	13721.7	0.428	0.428	0.0826447	0.0866667	184.645	93.651	141.538	0.139941	4AR	0.16
3144	148.342	0.204	32.4841	944.603	506.674	15819.6	0.428	0.424	0.0866667	0.0848787	184.607	92.797	142.669	0.14106	4AR	0.16
3231	148.342	0.22	36.6667	754.468	418.994	10768.4	0.424	0.38	0.0848787	0.0658857	176.689	97.131	136.896	0.135352	4AR	0.16
3328	148.342	0.204	33.7748	780.871	445.308	13540.9	0.38	0.4	0.0658857	0.0704412	180.45	94.616	139.359	0.137786	4AR	0.16
3428	148.342	0.208	33.9869	768.391	428.529	12595.7	0.4	0.404	0.0704412	0.0635307	178.678	93.843	136.679	0.135137	4AR	0.16
3526	148.342	0.2	34.4828	760.975	434.595	12523.7	0.404	0.38	0.0635307	0.0574562	178.293	91.797	138.013	0.136456	4AR	0.16
3626	148.342	0.212	37.0629	701.254	386.481	11865.6	0.38	0.36	0.0574562	0.0568447	176.454	96.144	137.449	0.135899	4AR	0.16
3724	148.342	0.224	37.5839	667.659	366.26	9442.09	0.36	0.372	0.0568447	0.0549597	175.562	95.958	135.791	0.134259	4AR	0.16
3823	148.342	0.22	41.0448	621.051	353.987	9762.14	0.372	0.316	0.0549597	0.0411482	172.558	93.079	134.742	0.133222	4AR	0.16
3922	148.342	0.228	40.1408	575.751	324.883	7931.12	0.316	0.34	0.0411482	0.0480952	173.886	98.802	135.553	0.134023	4AR	0.16
4020	148.342	0.216	38.5714	620.614	353.857	9416.26	0.34	0.344	0.0480952	0.0463667	173.945	95.59	135.468	0.133939	4AR	0.16
4122	148.342	0.224	42.4242	548.284	317.515	7674.08	0.344	0.304	0.0463667	0.0351112	169.202	96.183	132.787	0.131289	4AR	0.16
4219	148.342	0.236	44.3609	507.445	290.039	7443.94	0.304	0.296	0.0351112	0.0338922	169.031	97.118	133.606	0.132099	4AR	0.16
4316	148.342	0.244	47.2868	461.218	269.994	6124.42	0.296	0.272	0.0338922	0.0278122	166.768	98.158	131.937	0.130448	4AR	0.16
4413	148.342	0.236	48.7603	443.267	262.309	6106.09	0.272	0.248	0.0278122	0.0252462	165.872	98.745	133.26	0.131756	4AR	0.16
4512	148.342	0.248	50.4065	390.615	236.598	5627.27	0.248	0.244	0.0252462	0.0233292	163.577	100.964	131.299	0.129818	4AR	0.16
4611	148.342	0.236	51.7544	405.242	238.878	5689.31	0.244	0.22	0.0233292	0.0193027	162.991	99.998	132.074	0.130584	4AR	0.16
546	138.807	0.26	51.1811	412.95	245.332	5917.81	0.244	0.248	0.0237179	0.0236409	169.209	102.827	136.151	0.134615	4AR	0.16
637	138.807	0.244	45.8647	451.598	274.332	6240.83	0.248	0.288	0.0236409	0.0318414	173.546	102.347	138.164	0.136605	4AR	0.16
738	138.807	0.228	42.5373	530.385	307.916	7883.84	0.288	0.308	0.0318414	0.0357779	176.359	100.479	138.488	0.136926	4AR	0.16
838	138.807	0.232	42.3358	532.009	309.297	7564.01	0.308	0.316	0.0357779	0.0378989	176.256	100.106	138.365	0.136804	4AR	0.16
938	138.807	0.236	43.3824	533.528	305.777	7799.34	0.316	0.308	0.0378989	0.0363829	175.644	99.098	137.928	0.136372	4AR	0.16
1038	138.807	0.236	41.2587	562.635	320.451	7248.07	0.308	0.336	0.0363829	0.0437859	178.467	100.246	139.723	0.138146	4AR	0.16
1138	138.807	0.22	38.7324	630.769	356.95	8968.38	0.336	0.348	0.0437859	0.0455939	179.535	98.106	140.086	0.138505	4AR	0.16
1238	138.807	0.232	40	606.016	343.344	7735.29	0.348	0.348	0.0455939	0.0467314	178.692	98.938	139.694	0.138118	4AR	0.16
1338	138.807	0.212	36.3014	685.401	393.892	10164.9	0.348	0.372	0.0467314	0.0582334	183.622	98.122	143.556	0.141936	4AR	0.16
1438	138.807	0.22	35.7143	760.879	413.274	11697.1	0.372	0.396	0.0582334	0.0690414	186.583	98.704	143.477	0.141859	4AR	0.16
1538	138.807	0.216	34.8387	825.85	447.444	12499.4	0.396	0.404	0.0690414	0.0719494	187.543	96.099	144.197	0.14257	4AR	0.16
1638	138.807	0.216	35.5263	826.322	443.777	13354.5	0.404	0.392	0.0719494	0.0734499	186.444	97.971	144.496	0.142866	4AR	0.16
1738	138.807	0.208	32.9114	873.118	468.977	14270	0.392	0.424	0.0734499	0.0796679	187.703	98.542	143.9	0.142277	4AR	0.16
1838	138.807	0.2	31.6456	957.727	516.923	16547.7	0.424	0.432	0.0796679	0.0847589	189.044	94.525	145.811	0.144166	4AR	0.16
1938	138.807	0.204	32.0755	927.164	503.428	15021.3	0.432	0.432	0.0847589	0.0869204	190.048	96.829	144.093	0.142467	4AR	0.16
2037	138.807	0.2	31.0559	972.635	527.731	16333.4	0.432	0.444	0.0869204	0.0906059	188.128	95.027	144.545	0.142914	4AR	0.16
2137	138.807	0.204	33.5526	923.484	495.839	15457.7	0.444	0.404	0.0906059	0.0800544	183.738	94.292	142.338	0.140732	4AR	0.16
2237	138.807	0.204	32.6923	896.307	484.799	14834.9	0.404	0.42	0.0800544	0.0893274	187.903	98.105	143.334	0.141717	4AR	0.16
2337	138.807	0.2	31.8471	929.116	506.543	16499.5	0.42	0.428	0.0893274	0.0883494	186.274	96.07	142.204	0.140599	4AR	0.16
2437	138.807	0.204	31.2883	948.764	507.762	15612.6	0.428	0.448	0.0883494	0.0876279	184.526	94.824	141.434	0.139838	4AR	0.16
2537	138.807	0.2	32.8947	898.275	492.078	15148	0.448	0.408	0.0876279	0.0726154	181.523	92.11	139.668	0.138093	4AR	0.16
2637	138.807	0.204	34.2282	819.468	447.524	13211.6	0.408	0.392	0.0726154	0.0706384	179.517	95.425	139.599	0.138024	4AR	0.16
2735	138.807	0.196	32.8859	857.354	476.533	15114	0.392	0.4	0.0706384	0.0816379	182.736	97.43	142.811	0.1412	4AR	0.16
2833	138.807	0.208	32.9114	837.292	460.328	14147.1	0.4	0.424	0.0816379	0.0829394	182.896	97.746	140.219	0.138637	4AR	0.16
2934	138.807	0.196	30.8176	943.937	508.146	16708	0.424	0.44	0.0829394	0.0795249	182.74	92.26	140.208	0.138626	4AR	0.16
3034	138.807	0.2	32.6797	864.476	480.003	15034.4	0.44	0.412	0.0795249	0.0722529	180.978	90.524	139.708	0.138132	4AR	0.16
3145	138.807	0.208	33.121	812.789	452.145	13336.6	0.412	0.42	0.0722529	0.0742734	181.063	93.931	139.598	0.138023	4AR	0.16
3232	138.807	0.208	33.9869	771.926	432.725	11879.1	0.42	0.404	0.0742734	0.0636794	177.942	93.299	137.333	0.135783	4AR	0.16
3329	138.807	0.212	34.8684	711.226	395.62	11671.3	0.404	0.396	0.0636794	0.0570904	176.407	92.806	135.997	0.134463	4AR	0.16
3429	138.807	0.204	33.7748	737.376	411.583	12583.3	0.396	0.4	0.0570904	0.0572534	177.558	91.159	136.88	0.135336	4AR	0.16
3527	138.807	0.208	34.2105	695.602	389.99	10656.8	0.4	0.4	0.0572534	0.0516674	175.262	92.8	134.339	0.132823	4AR	0.16
3627	138.807	0.212	37.0629	653.55	375.47	9648.1	0.4	0.36	0.0516674	0.0441844	172.89	90.818	135.983	0.134448	4AR	0.16
3725	138.807	0.216	37.5	604.085	339.505	9614.58	0.36	0.36	0.0441844	0.0454349	172.736	96.438	134.108	0.132595	4AR	0.16
3824	138.807	0.236	43.3824	568.869	307.635	8248.69	0.36	0.308	0.0454349	0.0298994	167.357	92.893	131.436	0.129953	4AR	0.16
3923	138.807	0.24	42.2535	509.448	287.894	7168.35	0.308	0.328	0.0298994	0.0356189	168.79	97.123	133.664	0.132156	4AR	0.16
4021	138.807	0.236	44.0299	512.272	290.576	7810.96	0.328	0.3	0.0356189	0.0277619	166.832	95.14	131.94	0.130452	4AR	0.16
4123	138.807	0.252	46.6667	455.245	259.783	6464.87	0.3	0.288	0.0277619	0.0279459	165.813	97.655	132.99	0.13149	4AR	0.16
4220	138.807	0.26	48.8722	444.326	251.772	6715.28	0.288	0.272	0.0279459	0.0252184	165.024	97.816	132.38	0.130886	4AR	0.16
4317	138.807	0.248	49.2063	410.144	240.254	5603.12	0.272	0.256	0.0252184	0.0208029	162.996	99.401	131.026	0.129548	4AR	0.16
4414	138.807	0.252	51.2195	379.772	224.022	5603.69	0.256	0.24	0.0208029	0.0187014	161.895	99.945	131.536	0.130052	4AR	0.16
3146	143.942	0.248	49.2063	436.733	251.942	5756.39	0.256	0.256	0.0268469	0.0270164	173.511	104.244	139.023	0.137454	4AR	0.16
488	143.942	0.248	49.2063	455.82	263.871	6893.7	0.256	0.256	0.0270164	0.0298059	175.469	103.348	140.837	0.139248	4AR	0.16
547	143.942	0.244	45.8647	478.427	273.251	7100.96	0.256	0.288	0.0298059	0.0345084	176.372	105.418	139.537	0.137962	4AR	0.16
638	143.942	0.232	47.1545	508.698	287.746	7356.63	0.288	0.26	0.0345084	0.0302719	175.736	101.459	140.317	0.138734	4AR	0.16
739	143.942	0.248	48.062	460.512	260.153	6766.9	0.26	0.268	0.0302719	0.0325724	174.553	105.674	139.541	0.137967	4AR	0.16
839	143.942	0.236	44.697	499.772	285.826	7328.55	0.268	0.292	0.0325724	0.0354234	176.494	104.057	140.289	0.138706	4AR	0.16
939	143.942	0.232	45.3125	538.134	302.13	7893.79	0.292	0.28	0.0354234	0.0376184	178.458	103.374	141.913	0.140312	4AR	0.16
1039	143.942	0.24	45.4545	539.802	299.79	7675.93	0.28	0.288	0.0376184	0.0426544	179.915	104.564	142.18	0.140576	4AR	0.16
1139	143.942	0.216	40.2985	593.559	338.253	8200.95	0.288	0.32	0.0426544	0.0453684	180.78	104.19	141.927	0.140326	4AR	0.16
1239	143.942	0.216	39.1304	662.093	369.697	9935.41	0.32	0.336	0.0453684	0.0527149	184.712	101.927	144.929	0.143294	4AR	0.16
1339	143.942	0.224	39.1608	658.487	366.192	9549.56	0.336	0.348	0.0527149	0.0571239	185.663	103.63	144.347	0.142719	4AR	0.16
1439	143.942	0.216	38.2979	743.15	402.129	11155.6	0.348	0.348	0.0571239	0.0626354	187.701	101.922	146.598	0.144944	4AR	0.16
1539	143.942	0.224	38.3562	722.65	389.153	11186.2	0.348	0.36	0.0626354	0.0655089	186.307	104.163	145.184	0.143546	4AR	0.16
1639	143.942	0.212	37.3239	783.026	426.435	12920.5	0.36	0.356	0.0655089	0.0667139	188.091	100.789	147.406	0.145743	4AR	0.16
1739	143.942	0.216	36.2416	784.292	423.407	12611.4	0.356	0.38	0.0667139	0.0793969	191.773	105.401	148.116	0.146445	4AR	0.16
1839	143.942	0.204	33.5526	876.663	485.326	14390.2	0.38	0.404	0.0793969	0.0803594	191.682	101.441	147.936	0.146267	4AR	0.16
1939	143.942	0.208	34.2105	891.68	473.991	15401	0.404	0.4	0.0803594	0.0779199	190.476	100.465	146.995	0.145336	4AR	0.16
2038	143.942	0.204	34.2282	915.354	492.665	16552.9	0.4	0.392	0.0779199	0.0845824	192.962	99.771	150.08	0.148387	4AR	0.16
2138	143.942	0.204	34.2282	883.184	486.404	15278.6	0.392	0.392	0.0845824	0.0866414	193.564	102.947	148.482	0.146807	4AR	0.16
2238	143.942	0.204	32.9032	939.079	500.422	16047	0.392	0.416	0.0866414	0.0906279	190.776	99.875	145.316	0.143676	4AR	0.16
2338	143.942	0.2	32.2581	941.459	496.709	16716.9	0.416	0.42	0.0906279	0.0881324	186.612	97.9	141.711	0.140112	4AR	0.16
2438	143.942	0.196	33.3333	957.409	512.043	17151.6	0.42	0.392	0.0881324	0.0831804	184.867	92.617	143.596	0.141976	4AR	0.16
2538	143.942	0.208	33.9869	849.052	462.111	13679	0.392	0.404	0.0831804	0.0902454	186.27	99.388	142.896	0.141284	4AR	0.16
2638	143.942	0.204	33.1169	947.259	507.812	16068.8	0.404	0.412	0.0902454	0.0966529	189.161	96.884	145.651	0.144008	4AR	0.16
2736	143.942	0.208	35.8621	804.111	445.388	14451.2	0.412	0.372	0.0966529	0.0796654	182.208	96.97	139.14	0.13757	4AR	0.16
2834	143.942	0.196	33.1081	898.52	489.672	16204.6	0.372	0.396	0.0796654	0.0863764	184.813	96.901	143.647	0.142026	4AR	0.16
2935	143.942	0.2	32.2581	895.339	490.122	17097.5	0.396	0.42	0.0863764	0.0929609	187.567	97.699	142.767	0.141156	4AR	0.16
3035	143.942	0.208	34.8993	936.931	495.61	14889.3	0.42	0.388	0.0929609	0.0896489	186.018	94.773	144.958	0.143323	4AR	0.16
3147	143.942	0.208	34.8993	815.616	444.863	14791.2	0.388	0.388	0.0896489	0.0890534	185.02	100.658	140.913	0.139323	4AR	0.16
3233	143.942	0.208	33.9869	896.097	475.902	13545.7	0.388	0.404	0.0890534	0.0845849	183.213	95.379	141.68	0.140082	4AR	0.16
3330	143.942	0.22	36.6667	774.233	419.012	12692.8	0.404	0.38	0.0845849	0.0718784	177.908	97.58	137.578	0.136025	4AR	0.16
3430	143.942	0.212	35.8108	729.076	405.934	11509	0.38	0.38	0.0718784	0.0584004	176.158	93.203	135.896	0.134362	4AR	0.16
3528	143.942	0.212	34.4156	697.167	390.436	10772.4	0.38	0.404	0.0584004	0.0609554	177.156	94.575	136.199	0.134663	4AR	0.16
3628	143.942	0.212	36.5517	699.132	392.583	11117.5	0.404	0.368	0.0609554	0.0518004	175.07	92.159	136.22	0.134684	4AR	0.16
3726	143.942	0.208	37.1429	644.127	364.819	10440.4	0.368	0.352	0.0518004	0.0515474	174.276	96.588	136.364	0.134826	4AR	0.16
3825	143.942	0.22	39.0071	612.122	346.192	9389.62	0.352	0.344	0.0515474	0.0485549	173.154	96.773	135.638	0.134108	4AR	0.16
3924	143.942	0.224	40	592.437	333.267	9090.28	0.344	0.336	0.0485549	0.0475304	172.381	96.657	135.635	0.134105	4AR	0.16
4022	143.942	0.224	40	586.145	330.769	8722.36	0.336	0.336	0.0475304	0.0458559	172.147	96.726	135.411	0.133883	4AR	0.16
4124	143.942	0.228	43.5115	532.184	300.751	7883.23	0.336	0.296	0.0458559	0.0349639	168.171	96.789	132.543	0.131047	4AR	0.16
4221	143.942	0.252	46.3235	483.64	273.221	6559.47	0.296	0.292	0.0349639	0.0372224	169.126	98.808	134.984	0.133461	4AR	0.16
4318	143.942	0.256	48.4848	442.293	255.941	5431.17	0.292	0.272	0.0372224	0.0338244	166.516	100.007	133.402	0.131896	4AR	0.16
4415	143.942	0.248	51.6667	422.132	243.145	6364.24	0.272	0.232	0.0338244	0.0240404	163.272	99.586	131.63	0.130145	4AR	0.16
4513	143.942	0.256	51.2	388.824	231.708	4811.99	0.232	0.244	0.0240404	0.0287324	164.767	102.169	134.364	0.132848	4AR	0.16
4612	143.942	0.256	55.6522	363.242	215.701	5272.72	0.244	0.204	0.0287324	0.0222029	160.865	103.31	131.421	0.129939	4AR	0.16
4711	143.942	0.22	55.5556	322.382	208.766	4118.89	0.204	0.176	0.0222029	0.0148214	157.995	103.807	130.595	0.129122	4AR	0.16
3148	240.42	0.244	55.4545	660.757	391.905	8431.12	0.184	0.196	0.0274062	0.0298957	290.485	183.397	238.341	0.235652	4AR	0.27
489	240.42	0.256	52.8926	677.733	398.961	7287.59	0.196	0.228	0.0298957	0.0373097	294.684	183.467	238.315	0.235626	4AR	0.27
548	240.42	0.244	53.9823	716.627	415.674	8336.05	0.228	0.208	0.0373097	0.0327107	295.455	178.853	237.392	0.234714	4AR	0.27
639	240.42	0.236	50.4274	714.546	423.859	9028.44	0.208	0.232	0.0327107	0.0379092	295.752	180.149	237.469	0.234789	4AR	0.27
740	240.42	0.228	48.7179	792.716	460.197	10928.5	0.232	0.24	0.0379092	0.0429142	299.812	177.068	239.972	0.237264	4AR	0.27
840	240.42	0.228	47.1074	811.29	465.677	10499.5	0.24	0.256	0.0429142	0.0486302	295.692	181.487	238.067	0.235381	4AR	0.27
940	240.42	0.216	44.6281	893.45	508.747	14405.2	0.256	0.268	0.0486302	0.0515612	295.246	176.23	236.469	0.233801	4AR	0.27
1040	240.42	0.212	43.4426	927.347	527.101	14259.1	0.268	0.276	0.0515612	0.0536777	293.72	173.268	234.813	0.232163	4AR	0.27
1140	240.42	0.204	41.4634	954.551	542.823	16181.7	0.276	0.288	0.0536777	0.0601237	293.206	174.741	234.755	0.232106	4AR	0.27
1240	240.42	0.204	39.5349	1041.51	579.821	16981.1	0.288	0.312	0.0601237	0.0680607	296.507	171.981	235.142	0.232489	4AR	0.27
1340	240.42	0.192	35.8209	1162.72	651.164	19068.7	0.312	0.344	0.0680607	0.0808097	301.572	170.743	236.148	0.233483	4AR	0.27
1440	240.42	0.196	36.2963	1177.65	660.921	19017.4	0.344	0.344	0.0808097	0.0802637	296.718	165.383	233.048	0.230419	4AR	0.27
1540	240.42	0.2	37.037	1182.68	642.304	20356.3	0.344	0.34	0.0802637	0.0822877	295.753	165.416	232.502	0.229879	4AR	0.27
1640	240.42	0.196	34.7518	1225.19	676.158	22335.8	0.34	0.368	0.0822877	0.0921117	297.687	164.786	233.142	0.230512	4AR	0.27
1740	240.42	0.192	34.0426	1330.39	723.996	24533.9	0.368	0.372	0.0921117	0.0956092	297.161	159.397	232.725	0.230099	4AR	0.27
1840	240.42	0.188	33.5714	1293.95	725.468	23264.5	0.372	0.372	0.0956092	0.0968147	295.007	161.319	230.902	0.228297	4AR	0.27
1940	240.42	0.188	33.3333	1322.33	737.323	24224.3	0.372	0.376	0.0968147	0.0989722	294.574	158.891	231.276	0.228667	4AR	0.27
2039	240.42	0.188	33.3333	1332.81	741.864	24257.9	0.376	0.376	0.0989722	0.101022	294.307	159.705	231.584	0.228971	4AR	0.27
2139	240.42	0.188	34.3066	1294.7	722.166	23284.8	0.376	0.36	0.101022	0.0934882	290.967	161.536	229.907	0.227313	4AR	0.27
2239	240.42	0.192	34.2857	1257.91	701.157	21526.7	0.36	0.368	0.0934882	0.0989782	292.366	162.588	230.275	0.227677	4AR	0.27
2339	240.42	0.184	32.6241	1388.41	759.015	25636.2	0.368	0.38	0.0989782	0.102483	294.291	158.534	231.595	0.228982	4AR	0.27
2439	240.42	0.18	31.4685	1429.32	785.417	28300.5	0.38	0.392	0.102483	0.108449	295.502	159.951	232.502	0.229879	4AR	0.27
2539	240.42	0.184	33.0935	1445.93	785.022	27466.8	0.392	0.372	0.108449	0.10907	295.399	161.07	234.855	0.232205	4AR	0.27
2639	240.42	0.192	34.5324	1301.45	714.292	21917.3	0.372	0.364	0.10907	0.101573	290.928	167.024	229.404	0.226816	4AR	0.27
2737	240.42	0.18	32.1429	1387.7	772.16	26273	0.364	0.38	0.101573	0.102412	293.573	160.677	231.301	0.228692	4AR	0.27
2835	240.42	0.18	31.25	1438.93	797.743	27827.1	0.38	0.396	0.102412	0.109865	294.852	158.665	233.083	0.230453	4AR	0.27
2936	240.42	0.188	33.5714	1419.38	774.959	26158	0.396	0.372	0.109865	0.108459	294.909	160.014	234.202	0.23156	4AR	0.27
3036	240.42	0.196	35.2518	1315.56	704.787	22994.7	0.372	0.36	0.108459	0.100503	290.353	165.771	229.962	0.227367	4AR	0.27
3149	240.42	0.192	33.8028	1331.63	730.966	24596	0.36	0.376	0.100503	0.101809	291.998	160.101	231.172	0.228564	4AR	0.27
3234	240.42	0.188	32.8671	1371.98	751.558	25547.1	0.376	0.384	0.101809	0.103786	293.561	159.051	231.402	0.228792	4AR	0.27
3331	240.42	0.188	33.5714	1322.92	733.541	24218.4	0.384	0.372	0.103786	0.0951607	290.407	159.828	229.822	0.227229	4AR	0.27
3431	240.42	0.192	33.8028	1299.09	713.633	23336.8	0.372	0.376	0.0951607	0.0963062	291.215	160.485	229.821	0.227228	4AR	0.27
3529	240.42	0.196	35.2518	1249.56	686.776	22593.2	0.376	0.36	0.0963062	0.0880212	288.856	159.873	228.408	0.225831	4AR	0.27
3629	240.42	0.192	34.5324	1195.39	668.427	21401.9	0.36	0.364	0.0880212	0.0847867	287.334	162.342	226.646	0.224089	4AR	0.27
3727	240.42	0.184	34.8485	1222.26	687.51	21296.7	0.364	0.344	0.0847867	0.0780952	286.78	159.449	227.944	0.225373	4AR	0.27
3826	240.42	0.2	37.037	1065.48	601.792	16832.5	0.344	0.34	0.0780952	0.0760477	285.093	164.135	224.812	0.222276	4AR	0.27
3925	240.42	0.196	37.9845	1078.88	617.418	17595.8	0.34	0.32	0.0760477	0.0703392	283.59	161.399	226.294	0.223741	4AR	0.27
4023	240.42	0.212	39.2593	1000.16	555.288	16053.4	0.32	0.328	0.0703392	0.0717762	282.367	164.978	224.321	0.22179	4AR	0.27
4125	240.42	0.196	38.8889	1022.71	581.717	16606.2	0.328	0.308	0.0717762	0.0594607	279.719	162.352	222.128	0.219622	4AR	0.27
4222	240.42	0.2	39.0625	985.95	553.354	16193.9	0.308	0.312	0.0594607	0.0608367	279.746	163.189	223.415	0.220894	4AR	0.27
4319	240.42	0.2	40	955.901	547.664	13965.3	0.312	0.3	0.0608367	0.0577942	278.947	164.103	223.072	0.220555	4AR	0.27
4416	240.42	0.212	42.4	879.054	514.483	12245.9	0.3	0.288	0.0577942	0.0569702	277.795	166.367	223.619	0.221096	4AR	0.27
4514	240.42	0.208	43.6975	845.931	500.012	12329	0.288	0.268	0.0569702	0.0511142	274.742	166.986	222.211	0.219704	4AR	0.27
4613	240.42	0.216	46.1538	796.052	467.279	11708.8	0.268	0.252	0.0511142	0.0478557	273.461	169.015	221.74	0.219238	4AR	0.27
4712	240.42	0.224	47.4576	781.8	449.469	12167.6	0.252	0.248	0.0478557	0.0476922	273.508	169.187	222.742	0.220229	4AR	0.27
4810	240.42	0.22	49.5495	725.616	431.074	10105.8	0.248	0.224	0.0476922	0.0400507	269.171	170.041	220.396	0.21791	4AR	0.27
496	240.42	0.224	49.1228	734.665	418.799	10293.9	0.224	0.232	0.0400507	0.0416372	270.529	171.637	221.394	0.218896	4AR	0.27
503	240.42	0.224	51.8519	684.537	402.071	9835.61	0.232	0.208	0.0416372	0.0338692	266.676	171.131	218.973	0.216503	4AR	0.27
5113	240.42	0.216	51.4286	687.606	406.854	9076.67	0.208	0.204	0.0338692	0.0347577	268.671	171.813	222.378	0.219869	4AR	0.27
5210	240.42	0.224	NA	624.996	372.739	8161.4	0.204	NA	0.0347577	NA	264.861	174.704	NA	NA	4AR	0.27
3150	237.097	0.24	52.6316	700.135	419.2	8822.75	0.172	0.216	0.0281165	0.0376645	304.49	196.264	249.445	0.246631	4AR	0.27
490	237.097	0.244	50.8333	772.328	449.288	9911.52	0.216	0.236	0.0376645	0.0424275	301.18	187.387	245.605	0.242834	4AR	0.27
549	237.097	0.248	50.8197	769.976	446.494	10230.4	0.236	0.24	0.0424275	0.042543	299.027	182.279	241.21	0.238488	4AR	0.27
640	237.097	0.256	51.6129	770.173	441.332	9870.48	0.24	0.24	0.042543	0.0432515	293.239	176.941	236.149	0.233484	4AR	0.27
741	237.097	0.248	50.8197	762.264	432.923	10094.5	0.24	0.24	0.0432515	0.043372	287.16	175.639	232.684	0.230059	4AR	0.27
841	237.097	0.22	45.8333	833.82	479.682	12742	0.24	0.26	0.043372	0.0489825	289.415	177.12	234.004	0.231364	4AR	0.27
941	237.097	0.212	41.7323	908.872	523.87	14306.1	0.26	0.296	0.0489825	0.05666	293.212	174.253	234.067	0.231426	4AR	0.27
1041	237.097	0.212	41.7323	976.316	550.302	14298.2	0.296	0.296	0.05666	0.05554	292.955	169.325	233.555	0.23092	4AR	0.27
1141	237.097	0.216	41.5385	953.41	532.778	14138	0.296	0.304	0.05554	0.058612	292.138	171.662	232.224	0.229604	4AR	0.27
1241	237.097	0.196	39.2	1028.16	590.142	16345.2	0.304	0.304	0.058612	0.058176	292.138	168.201	233.904	0.231265	4AR	0.27
1341	237.097	0.204	38.6364	1016.81	579.966	14994.5	0.304	0.324	0.058176	0.0687775	295.916	171.969	234.87	0.23222	4AR	0.27
1441	237.097	0.2	38.4615	1075.29	615.925	15913.7	0.324	0.32	0.0687775	0.0693695	295.691	166.992	234.463	0.231818	4AR	0.27
1541	237.097	0.188	35.3383	1124.51	641.285	18925.4	0.32	0.344	0.0693695	0.0756385	295.896	170.032	233.477	0.230843	4AR	0.27
1641	237.097	0.18	33.8346	1254.55	715.393	21745.3	0.344	0.352	0.0756385	0.081053	297.763	165.384	236.37	0.233703	4AR	0.27
1741	237.097	0.192	34.5324	1192.96	669.034	20186.9	0.352	0.364	0.081053	0.0911575	296.135	168.724	234.053	0.231412	4AR	0.27
1841	237.097	0.196	34.0278	1299.02	709.163	20344	0.364	0.38	0.0911575	0.0923815	296.684	161.242	232.483	0.22986	4AR	0.27
1941	237.097	0.192	33.5664	1287.83	714.025	22825.9	0.38	0.38	0.0923815	0.095852	295.746	161.997	231.996	0.229379	4AR	0.27
2040	237.097	0.188	33.0986	1372.6	746.129	25823	0.38	0.38	0.095852	0.097837	295.599	158.713	232.326	0.229704	4AR	0.27
2140	237.097	0.196	34.507	1326.9	719.493	24950	0.38	0.372	0.097837	0.0980255	293.236	158.783	232.439	0.229816	4AR	0.27
2240	237.097	0.188	34.058	1291.98	726.721	24572.1	0.372	0.364	0.0980255	0.0961755	291.765	162.336	232.207	0.229587	4AR	0.27
2340	237.097	0.196	34.507	1265.9	708.639	21807.2	0.364	0.372	0.0961755	0.101519	293.788	163.538	232.32	0.229699	4AR	0.27
2440	237.097	0.188	33.3333	1333.46	739.898	25520.6	0.372	0.376	0.101519	0.098909	293.121	162.116	231.227	0.228619	4AR	0.27
2540	237.097	0.188	33.0986	1330.46	747.457	24278.5	0.376	0.38	0.098909	0.0989785	293.577	160.057	232.006	0.229388	4AR	0.27
2640	237.097	0.2	34.7222	1288.08	705.045	22870.1	0.38	0.376	0.0989785	0.10021	292.303	160.789	231.679	0.229065	4AR	0.27
2738	237.097	0.18	32.3741	1409.64	786.462	26742	0.376	0.376	0.10021	0.102935	295.484	159.513	234.43	0.231785	4AR	0.27
2836	237.097	0.192	33.3333	1341.75	728.572	24096.3	0.376	0.384	0.102935	0.104422	294.013	163.99	231.682	0.229068	4AR	0.27
2937	237.097	0.184	33.0935	1408.86	763.323	28084.1	0.384	0.372	0.104422	0.099285	294.9	158.508	232.775	0.230149	4AR	0.27
3037	237.097	0.192	32.6531	1376.87	746.992	24706.8	0.372	0.396	0.099285	0.110075	296.637	163.029	233.389	0.230756	4AR	0.27
3151	237.097	0.18	31.6901	1494.23	815.835	29105.7	0.396	0.388	0.110075	0.107694	296.41	158.786	235.035	0.232383	4AR	0.27
3235	237.097	0.192	34.5324	1330.76	721.06	24532.1	0.388	0.364	0.107694	0.098827	291.19	162.875	230.924	0.228319	4AR	0.27
3332	237.097	0.196	34.7518	1313.17	708.854	24751.2	0.364	0.368	0.098827	0.096689	291.654	160.357	231.186	0.228577	4AR	0.27
3432	237.097	0.188	33.8129	1302.69	722.262	26798.4	0.368	0.368	0.096689	0.0957005	291.19	161.136	231	0.228394	4AR	0.27
3530	237.097	0.184	33.5766	1251.78	711.346	23438.6	0.368	0.364	0.0957005	0.084507	288.748	161.569	227.806	0.225236	4AR	0.27
3630	237.097	0.188	34.8148	1178.34	673.185	22365.6	0.364	0.352	0.084507	0.0785665	287.48	159.862	227.422	0.224856	4AR	0.27
3728	237.097	0.196	36.2963	1088.2	621.629	18213.8	0.352	0.344	0.0785665	0.0723155	285.515	162.028	224.842	0.222306	4AR	0.27
3827	237.097	0.204	38.3459	1016.48	586.422	14844.5	0.344	0.328	0.0723155	0.0639345	283.027	160.816	223.57	0.221047	4AR	0.27
3926	237.097	0.2	38.1679	987.433	569.673	16036	0.328	0.324	0.0639345	0.0620675	281.751	161.994	223.83	0.221305	4AR	0.27
4024	237.097	0.192	37.2093	1022.51	589.212	16139.7	0.324	0.324	0.0620675	0.061984	282.19	162.485	224.574	0.22204	4AR	0.27
4126	237.097	0.204	39.5349	930.472	536.691	13000.2	0.324	0.312	0.061984	0.052677	277.172	163.133	220.32	0.217834	4AR	0.27
4223	237.097	0.204	40.1575	966.076	529.239	17754.8	0.312	0.304	0.052677	0.0480125	276.286	160.935	221.413	0.218915	4AR	0.27
4320	237.097	0.208	41.2698	912.382	510.897	15165.6	0.304	0.296	0.0480125	0.0465195	276.043	161.905	221.882	0.219378	4AR	0.27
4417	237.097	0.204	39.8438	886.448	511.638	12700.3	0.296	0.308	0.0465195	0.048539	276.801	164.906	221.189	0.218694	4AR	0.27
4515	237.097	0.22	45.8333	877.018	464.502	14946.1	0.308	0.26	0.048539	0.0345875	269.742	162.055	219.128	0.216655	4AR	0.27
4614	237.097	0.224	49.1228	806.366	416.217	17560.7	0.26	0.232	0.0345875	0.029158	266.723	165.454	219.495	0.217019	4AR	0.27
4713	237.097	0.216	47.7876	761.902	427.507	15949.2	0.232	0.236	0.029158	0.034435	270.542	167.908	223.182	0.220664	4AR	0.27
4811	237.097	0.212	48.6239	722.489	429.973	9943.27	0.236	0.224	0.034435	0.035728	270.139	170.804	222.484	0.219974	4AR	0.27
497	237.097	0.228	50.8929	650.501	392.212	8343.23	0.224	0.22	0.035728	0.0328155	267.32	172.933	219.396	0.216921	4AR	0.27
504	237.097	0.208	47.7064	729.006	430.867	9971.16	0.22	0.228	0.0328155	0.033915	270.294	170.911	222.49	0.219979	4AR	0.27
5114	237.097	0.212	50.4762	672.44	407.584	7944.76	0.228	0.208	0.033915	0.03121	268.069	172.442	220.868	0.218376	4AR	0.27
5211	237.097	0.22	59.1398	593.736	358.964	6311.6	0.208	0.152	0.03121	0.020895	261.546	173.686	219.726	0.217247	4AR	0.27
5310	237.097	0.22	57.2917	520.417	337.037	6687.69	0.152	0.164	0.020895	0.025606	263.889	178.781	221.823	0.219321	4AR	0.27
5410	237.097	0.212	NA	481.866	308.407	5145.1	0.164	NA	0.025606	NA	254.031	177.937	NA	NA	4AR	0.27
3152	235.718	0.256	57.1429	629.735	371.29	8199.7	0.176	0.192	0.0245193	0.0294863	284.354	182.963	234.053	0.231412	4AR	0.27
498	235.718	0.24	51.2821	707.762	413.126	9645.95	0.192	0.228	0.0294863	0.0362598	287.597	181.745	234.711	0.232063	4AR	0.27
550	235.718	0.224	49.5575	800.252	463.947	11538.9	0.228	0.228	0.0362598	0.0393088	290.374	179.056	238.004	0.235318	4AR	0.27
641	235.718	0.236	49.1667	764.156	433.597	10589.4	0.228	0.244	0.0393088	0.0417973	289.266	182.755	234.01	0.231369	4AR	0.27
742	235.718	0.228	46.3415	886.504	486.44	15255.1	0.244	0.264	0.0417973	0.0426748	293.698	174.688	235.683	0.233024	4AR	0.27
842	235.718	0.216	43.5484	916.077	518.004	13655.7	0.264	0.28	0.0426748	0.0498273	296.189	175.254	237.94	0.235255	4AR	0.27
942	235.718	0.208	41.6	965.171	543.86	14988.4	0.28	0.292	0.0498273	0.0523818	297.047	176.766	237.285	0.234608	4AR	0.27
1042	235.718	0.216	43.2	956.729	541.591	14544.9	0.292	0.284	0.0523818	0.0508168	296.306	174.68	237.82	0.235137	4AR	0.27
1142	235.718	0.216	42.5197	967.955	539.558	14751.8	0.284	0.292	0.0508168	0.0562093	298.292	176.986	238.736	0.236043	4AR	0.27
1242	235.718	0.216	42.1875	996.601	550.259	15384.8	0.292	0.296	0.0562093	0.0579838	298.346	174.985	238.761	0.236067	4AR	0.27
1342	235.718	0.212	40.458	1038.61	576.835	16984.2	0.296	0.312	0.0579838	0.0638438	301.05	174.308	240.596	0.237881	4AR	0.27
1442	235.718	0.2	37.8788	1121.76	629.552	18286.8	0.312	0.328	0.0638438	0.0717508	305.568	174.226	242.754	0.240015	4AR	0.27
1542	235.718	0.208	37.4101	1142.51	634.87	18823.2	0.328	0.348	0.0717508	0.0789103	306.493	174.462	242.445	0.23971	4AR	0.27
1642	235.718	0.22	40.146	1232.46	640.508	19553.6	0.348	0.328	0.0789103	0.0783858	307.726	168.519	245.21	0.242444	4AR	0.27
1742	235.718	0.204	38.3459	1165.03	624.815	19483	0.328	0.328	0.0783858	0.0804068	304.824	177.735	241.54	0.238815	4AR	0.27
1842	235.718	0.188	34.8148	1302.12	718.514	24274.2	0.328	0.352	0.0804068	0.0860198	306.127	169.574	243.299	0.240554	4AR	0.27
1942	235.718	0.192	35.5556	1237.28	683.646	21718.8	0.352	0.348	0.0860198	0.0836528	298.791	170.985	236.885	0.234212	4AR	0.27
2041	235.718	0.18	33.5821	1306.6	723.696	26564.4	0.348	0.356	0.0836528	0.0852303	297.649	166.988	236.336	0.23367	4AR	0.27
2141	235.718	0.192	35.8209	1262.15	695.196	22486.7	0.356	0.344	0.0852303	0.0871768	298.437	167.111	237.653	0.234972	4AR	0.27
2241	235.718	0.2	35.7143	1248.85	668.859	21517.4	0.344	0.36	0.0871768	0.0911323	297.577	167.873	234.021	0.23138	4AR	0.27
2341	235.718	0.188	34.8148	1296.87	719.876	24511.9	0.36	0.352	0.0911323	0.0896803	293.411	161.18	234.196	0.231553	4AR	0.27
2441	235.718	0.208	38.5185	1134.85	623.983	20671.5	0.352	0.332	0.0896803	0.0858388	288.451	165.462	229.948	0.227354	4AR	0.27
2541	235.718	0.196	35.7664	1219.66	670.968	21453	0.332	0.352	0.0858388	0.0915353	291.19	164.037	232.094	0.229476	4AR	0.27
2641	235.718	0.188	34.3066	1291.65	700.953	24545.8	0.352	0.36	0.0915353	0.0935543	290.87	164.269	230.148	0.227552	4AR	0.27
2739	235.718	0.188	34.5588	1358.1	745.51	26027.8	0.36	0.356	0.0935543	0.100405	293.651	159.471	234.845	0.232195	4AR	0.27
2837	235.718	0.2	36.4964	1204.57	652.106	21604.3	0.356	0.348	0.100405	0.0925583	287.883	167.69	227.974	0.225402	4AR	0.27
2938	235.718	0.192	34.2857	1304.8	715.003	24193.6	0.348	0.368	0.0925583	0.0966773	291.551	160.267	230.843	0.228238	4AR	0.27
3038	235.718	0.196	35.2518	1290.2	698.479	21748.6	0.368	0.36	0.0966773	0.0922683	290.783	160.842	229.521	0.226931	4AR	0.27
3153	235.718	0.192	35.2941	1225.21	678.951	21917.3	0.36	0.352	0.0922683	0.0883098	287.91	160.836	228.654	0.226074	4AR	0.27
3236	235.718	0.192	34.7826	1223.99	684.93	21239.4	0.352	0.36	0.0883098	0.0909673	289.276	161.54	230.207	0.22761	4AR	0.27
3333	235.718	0.192	35.0365	1232.72	683.178	22491.4	0.36	0.356	0.0909673	0.0902908	289.005	163.176	229.547	0.226957	4AR	0.27
3433	235.718	0.192	34.7826	1233.07	678.709	23304.7	0.356	0.36	0.0902908	0.0901688	289.134	164.095	229.162	0.226576	4AR	0.27
3531	235.718	0.196	36.2963	1143.01	651.121	19797.9	0.36	0.344	0.0901688	0.0752278	286.166	159.242	224.902	0.222365	4AR	0.27
3631	235.718	0.2	36.7647	1108.31	623.681	18380.1	0.344	0.344	0.0752278	0.0764233	286.94	160.758	226.761	0.224203	4AR	0.27
3729	235.718	0.204	38.3459	1054.57	595.251	16899.9	0.344	0.328	0.0764233	0.0713853	284.26	161.819	225.418	0.222875	4AR	0.27
3828	235.718	0.204	38.0597	1023.61	584.374	15427	0.328	0.332	0.0713853	0.0676698	282.942	162.005	223.663	0.22114	4AR	0.27
3927	235.718	0.204	39.2308	1012.94	576.948	15944.4	0.332	0.316	0.0676698	0.0632933	281.657	161.067	224.883	0.222346	4AR	0.27
4025	235.718	0.208	38.806	1005.4	557.905	14984.4	0.316	0.328	0.0632933	0.0669283	282.703	163.176	224.117	0.221588	4AR	0.27
4127	235.718	0.212	41.0853	982.09	549.738	15057.9	0.328	0.304	0.0669283	0.0565763	279.336	160.694	222.67	0.220158	4AR	0.27
4224	235.718	0.216	42.5197	878.39	504.039	12075.6	0.304	0.292	0.0565763	0.0506398	276.636	164.423	220.467	0.217979	4AR	0.27
4321	235.718	0.212	43.0894	885.304	499.277	12978.5	0.292	0.28	0.0506398	0.0455598	274.204	163.83	220.818	0.218326	4AR	0.27
4418	235.718	0.216	45	827.762	469.092	12295	0.28	0.264	0.0455598	0.0447148	273.623	165.745	221.41	0.218912	4AR	0.27
4516	235.718	0.216	45.7627	795.876	455.198	12218.5	0.264	0.256	0.0447148	0.0399843	271.002	167.352	219.728	0.217248	4AR	0.27
4615	235.718	0.232	47.9339	770.546	431.351	11464.2	0.256	0.252	0.0399843	0.0413128	271.049	166.876	220.978	0.218484	4AR	0.27
4714	235.718	0.22	47.8261	792.461	444.716	11689.4	0.252	0.24	0.0413128	0.0388398	270.98	167.661	221.507	0.219008	4AR	0.27
4812	235.718	0.228	50	736.026	418.198	11343.5	0.24	0.228	0.0388398	0.0374473	269.791	170.098	220.919	0.218427	4AR	0.27
499	235.718	0.232	52.2523	683.492	393.077	9630.17	0.228	0.212	0.0374473	0.0300573	266.499	170.229	217.911	0.215452	4AR	0.27
505	235.718	0.216	52.9412	679.653	397.522	9620.98	0.212	0.192	0.0300573	0.0271718	266.451	170.618	220.507	0.21802	4AR	0.27
5115	235.718	0.224	53.3333	625.44	371.829	8505.98	0.192	0.196	0.0271718	0.0305613	265.959	175.067	220.908	0.218415	4AR	0.27
5212	235.718	0.216	54.5455	613.921	379.013	7787.89	0.196	0.18	0.0305613	0.0263523	264.283	174.287	220.399	0.217912	4AR	0.27
5311	235.718	0.228	56.4356	603.007	360.914	8382.66	0.18	0.176	0.0263523	0.0275488	265.175	175.303	221.706	0.219205	4AR	0.27
5411	235.718	0.22	NA	555.069	342.607	7673.07	0.176	NA	0.0275488	NA	261.611	177.105	NA	NA	4AR	0.27
3154	314.477	0.244	54.955	831.178	512.399	10741.8	0.168	0.2	0.0267742	0.0354892	398.259	262.721	329.931	0.326208	4AR	0.38
4100	314.477	0.24	53.0973	908.576	554.78	11465.2	0.2	0.212	0.0354892	0.0381727	398.538	258.351	331.163	0.327426	4AR	0.38
553	314.477	0.244	53.5088	949.592	555.721	13813.4	0.212	0.212	0.0381727	0.0411412	399.329	258.29	331.685	0.327943	4AR	0.38
642	314.477	0.232	51.7857	982.991	585.792	12744.5	0.212	0.216	0.0411412	0.0429812	401.562	257.859	332.147	0.328399	4AR	0.38
743	314.477	0.22	50	1003.56	592.27	13353.6	0.216	0.22	0.0429812	0.0428332	401.544	258.846	329.777	0.326056	4AR	0.38
843	314.477	0.208	47.2727	1087.61	637.988	16068.7	0.22	0.232	0.0428332	0.0443387	404.554	255.863	331.083	0.327348	4AR	0.38
943	314.477	0.204	45.1327	1113.33	657.195	16089.5	0.232	0.248	0.0443387	0.0482932	403.333	256.794	330.1	0.326376	4AR	0.38
1043	314.477	0.208	44.0678	1183.28	679.826	18969.8	0.248	0.264	0.0482932	0.0533062	403.732	250.451	330.07	0.326347	4AR	0.38
1143	314.477	0.2	42.3729	1240.24	724.846	20365.4	0.264	0.272	0.0533062	0.0585092	404.698	249.723	330.728	0.326997	4AR	0.38
1243	314.477	0.204	41.8033	1271.24	727.42	18949	0.272	0.284	0.0585092	0.0650332	405.339	247.702	329.617	0.325898	4AR	0.38
1343	314.477	0.2	41.6667	1266.51	741.775	18677.1	0.284	0.28	0.0650332	0.0585052	400.851	243.699	325.124	0.321456	4AR	0.38
1443	314.477	0.204	42.5	1242.95	725.925	18806.5	0.28	0.276	0.0585052	0.0603962	401.588	243.729	327.694	0.323997	4AR	0.38
1543	314.477	0.192	40	1278.1	753.63	20389	0.276	0.288	0.0603962	0.0657997	403.922	247.096	327.184	0.323493	4AR	0.38
1643	314.477	0.188	38.2114	1343.89	799.759	22630.1	0.288	0.304	0.0657997	0.0656962	404.553	242.873	325.836	0.32216	4AR	0.38
1743	314.477	0.196	38.8889	1343.39	792.399	21262.1	0.304	0.308	0.0656962	0.0682027	405.523	241.486	326.853	0.323166	4AR	0.38
1843	314.477	0.188	37.6	1376.76	817.403	22703.5	0.308	0.312	0.0682027	0.0713717	405.208	240.767	326.461	0.322778	4AR	0.38
1943	314.477	0.188	36.4341	1427.56	837.287	25630.7	0.312	0.328	0.0713717	0.0752882	406.149	238.987	325.016	0.321349	4AR	0.38
2042	314.477	0.192	36.0902	1459.07	868.719	25406.3	0.328	0.34	0.0752882	0.0831282	408.981	235.568	327.396	0.323702	4AR	0.38
2142	314.477	0.184	34.8485	1557.43	898.02	27563.7	0.34	0.344	0.0831282	0.0872502	406.35	235.978	325.721	0.322046	4AR	0.38
2242	314.477	0.18	34.0909	1580.47	925.251	28293	0.344	0.348	0.0872502	0.0894317	404.606	233.092	324.472	0.320811	4AR	0.38
2342	314.477	0.184	34.8485	1551.62	906.941	28009.4	0.348	0.344	0.0894317	0.0869557	401.77	229.535	322.071	0.318437	4AR	0.38
2442	314.477	0.176	33.5878	1584.57	938.276	29873	0.344	0.348	0.0869557	0.0915637	403.209	231.724	323.802	0.320148	4AR	0.38
2542	314.477	0.172	32.3308	1627.53	956.748	31584.4	0.348	0.36	0.0915637	0.0920792	402.627	229.584	320.539	0.316922	4AR	0.38
2642	314.477	0.18	34.8837	1619.35	938.437	28462	0.36	0.336	0.0920792	0.0866447	400.216	226.257	323.045	0.319401	4AR	0.38
2740	314.477	0.172	33.3333	1609.34	937.932	31692.5	0.336	0.344	0.0866447	0.0985362	405.266	236.666	325.268	0.321599	4AR	0.38
2838	314.477	0.172	32.5758	1676.83	963.227	34491.9	0.344	0.356	0.0985362	0.0981007	403.654	233.673	322.058	0.318424	4AR	0.38
2939	314.477	0.168	32.3077	1713.29	1017.36	34557	0.356	0.352	0.0981007	0.0982802	403.783	228.306	325.377	0.321706	4AR	0.38
3039	314.477	0.176	33.5878	1599.6	934.61	30785.9	0.352	0.348	0.0982802	0.0949477	401.423	232.909	320.747	0.317128	4AR	0.38
3155	314.477	0.172	33.0769	1630.64	962.755	30050.4	0.348	0.348	0.0949477	0.0902487	400.45	229.238	320.416	0.316801	4AR	0.38
3237	314.477	0.172	33.5938	1599.32	947.6	30525.5	0.348	0.34	0.0902487	0.0894337	399.839	230.87	321.639	0.31801	4AR	0.38
3334	314.477	0.172	33.0769	1620.13	944.75	32156.4	0.34	0.348	0.0894337	0.0970412	403.506	234.642	323.558	0.319907	4AR	0.38
3434	314.477	0.168	31.8182	1671.63	988.725	33233.6	0.348	0.36	0.0970412	0.0996057	403.767	231.02	322.446	0.318808	4AR	0.38
3532	314.477	0.18	33.3333	1676.31	968.915	29941.8	0.36	0.36	0.0996057	0.0999682	403.084	227.992	324.008	0.320353	4AR	0.38
3632	314.477	0.176	34.375	1567.38	912.832	30159	0.36	0.336	0.0999682	0.0845357	396.302	231.573	317.222	0.313643	4AR	0.38
3730	314.477	0.196	39.2	1393.28	816.751	22175.5	0.336	0.304	0.0845357	0.0766617	393.574	230.046	319.94	0.31633	4AR	0.38
3829	314.477	0.196	38.8889	1328.19	767.029	21197.9	0.304	0.308	0.0766617	0.0802312	393.748	237.331	317.611	0.314028	4AR	0.38
3928	314.477	0.192	39.6694	1340.28	784.251	19834.3	0.308	0.292	0.0802312	0.0658287	390.189	232.723	314.807	0.311256	4AR	0.38
4026	314.477	0.196	39.2	1281.24	751.742	18747.5	0.292	0.304	0.0658287	0.0751227	392.169	236.335	317.969	0.314381	4AR	0.38
4128	314.477	0.196	40.4959	1288.3	750.504	18882.2	0.304	0.288	0.0751227	0.0633747	389.085	234.835	313.678	0.310139	4AR	0.38
4225	314.477	0.2	42.0168	1197.62	705.506	16609.2	0.288	0.276	0.0633747	0.0587927	386.162	236.561	314.251	0.310706	4AR	0.38
4322	314.477	0.2	42.3729	1168.76	686.863	16059.6	0.276	0.272	0.0587927	0.0579857	384.685	238.407	313.997	0.310455	4AR	0.38
4419	314.477	0.212	42.7419	1175.83	682.608	16568.8	0.272	0.284	0.0579857	0.0658062	388.156	238.31	317.229	0.31365	4AR	0.38
4517	314.477	0.204	42.1488	1209.31	708.206	15953.9	0.284	0.28	0.0658062	0.0650577	389.255	237.68	316.403	0.312833	4AR	0.38
4616	314.477	0.2	45.045	1173.3	682.584	15956.9	0.28	0.244	0.0650577	0.0509507	382.993	237.34	313.769	0.310229	4AR	0.38
4715	314.477	0.212	49.0741	977.923	580.387	13077.7	0.244	0.22	0.0509507	0.0434242	376.286	244.388	310.003	0.306505	4AR	0.38
4813	314.477	0.204	50	980.392	576.424	13819.4	0.22	0.204	0.0434242	0.0373532	372.293	245.119	310.964	0.307455	4AR	0.38
4910	314.477	0.2	47.619	960.411	589.854	13093	0.204	0.22	0.0373532	0.0475932	380.104	248.106	316.723	0.31315	4AR	0.38
506	314.477	0.204	51	937.002	565.21	11573.2	0.22	0.196	0.0475932	0.0400297	374.405	247.157	311.167	0.307656	4AR	0.38
5116	314.477	0.212	51.9608	896.628	541.794	12405.1	0.196	0.196	0.0400297	0.0378197	373.59	248.966	311.434	0.30792	4AR	0.38
5213	314.477	0.204	50.495	918.166	555.507	12726.1	0.196	0.2	0.0378197	0.0389282	374.465	249.628	312.801	0.309272	4AR	0.38
5312	314.477	0.204	50	924.697	562.226	11862.4	0.2	0.204	0.0389282	0.0403042	376.077	250.161	313.438	0.309902	4AR	0.38
5412	314.477	0.208	50	919.078	555.386	11864.8	0.204	0.208	0.0403042	0.0382792	374.517	248.97	311.154	0.307644	4AR	0.38
554	314.477	0.204	53.6842	949.711	549.113	15338.4	0.208	0.176	0.0382792	0.0301762	369.131	248.292	312.621	0.309094	4AR	0.38
562	314.477	0.204	NA	810.512	501.666	12438.3	0.176	NA	0.0301762	NA	367.251	253.82	NA	NA	4AR	0.38
3156	312.447	0.232	54.2056	864.435	521.791	12176.9	0.184	0.196	0.0371936	0.0386426	389.677	262.253	325.547	0.321874	4AR	0.38
4101	312.447	0.224	51.8519	940.041	557.429	15532.4	0.196	0.208	0.0386426	0.0448201	394.177	260.106	329.798	0.326077	4AR	0.38
555	312.447	0.216	47.7876	1019.83	601.157	15434.2	0.208	0.236	0.0448201	0.0516041	397.75	257.766	329.2	0.325485	4AR	0.38
643	312.447	0.216	48.6486	1082.76	615.926	19718.6	0.236	0.228	0.0516041	0.0458521	394.009	251.332	326.276	0.322595	4AR	0.38
744	312.447	0.204	45.9459	1083.24	629.971	18755.2	0.228	0.24	0.0458521	0.0497096	394.933	252.616	326.94	0.323251	4AR	0.38
844	312.447	0.208	45.614	1091.72	639.403	19728.7	0.24	0.248	0.0497096	0.0526436	397.739	250.799	328.036	0.324335	4AR	0.38
944	312.447	0.2	43.4783	1159.67	675.877	18702.9	0.248	0.26	0.0526436	0.0592471	402.21	252.363	329.744	0.326024	4AR	0.38
1044	312.447	0.204	42.5	1210.94	696.434	18899.7	0.26	0.276	0.0592471	0.0636261	404.508	250.462	328.965	0.325253	4AR	0.38
1144	312.447	0.2	40.6504	1259.27	738.604	19813.1	0.276	0.292	0.0636261	0.0692651	406.898	246.641	330.322	0.326596	4AR	0.38
1244	312.447	0.188	38.843	1343.46	781.571	21511	0.292	0.296	0.0692651	0.0709736	407.944	247.502	329.502	0.325784	4AR	0.38
1344	312.447	0.192	39.6694	1330.25	770.307	21464.1	0.296	0.292	0.0709736	0.0713436	407.146	246.115	329.615	0.325896	4AR	0.38
1444	312.447	0.196	39.5161	1336.15	772.273	23012.4	0.292	0.3	0.0713436	0.0732756	407.417	244.877	329.772	0.326051	4AR	0.38
1544	312.447	0.192	38.4	1406.71	815.345	22906.9	0.3	0.308	0.0732756	0.0812146	412.743	245.429	333.149	0.32939	4AR	0.38
1644	312.447	0.188	37.3016	1399.26	819.617	22475.3	0.308	0.316	0.0812146	0.0815591	411.226	245.194	329.114	0.325401	4AR	0.38
1744	312.447	0.188	37.0079	1495.5	864.934	26317.1	0.316	0.32	0.0815591	0.0851846	412.254	240.737	331.639	0.327897	4AR	0.38
1844	312.447	0.188	37.3016	1472.59	846.85	25126.3	0.32	0.316	0.0851846	0.0884026	409.009	241.282	328.733	0.325024	4AR	0.38
1944	312.447	0.184	36.5079	1449.51	852.462	25690.6	0.316	0.32	0.0884026	0.0880356	405.117	238.72	325.005	0.321338	4AR	0.38
2043	312.447	0.18	34.8837	1513.12	888.406	28378.4	0.32	0.336	0.0880356	0.0937666	405.866	234.311	325.573	0.3219	4AR	0.38
2143	312.447	0.176	34.6457	1587.12	928.274	29474.5	0.336	0.332	0.0937666	0.0983016	405.864	233.5	327.395	0.323701	4AR	0.38
2243	312.447	0.176	36.3636	1481.09	876.532	26136.2	0.332	0.308	0.0983016	0.0906016	400.118	237.91	322.64	0.319	4AR	0.38
2343	312.447	0.18	35.7143	1493.14	858.772	28634.6	0.308	0.324	0.0906016	0.0951396	401.758	237.707	322.32	0.318684	4AR	0.38
2443	312.447	0.18	36	1546.97	892.883	29511.6	0.324	0.32	0.0951396	0.0953506	402.269	232.481	324.459	0.320798	4AR	0.38
2543	312.447	0.176	35.4839	1461.3	866.164	28678	0.32	0.32	0.0953506	0.0942236	398.326	238.891	321.109	0.317486	4AR	0.38
2643	312.447	0.172	34.4	1578.51	932.975	31297.2	0.32	0.328	0.0942236	0.0989671	402.305	234.455	325.636	0.321962	4AR	0.38
2741	312.447	0.184	35.3846	1527.07	872.747	27814.3	0.328	0.336	0.0989671	0.102513	402.845	238.795	322.427	0.318789	4AR	0.38
2839	312.447	0.172	32.8244	1669.1	974.362	31263.4	0.336	0.352	0.102513	0.102797	404.033	228.922	323.466	0.319817	4AR	0.38
2940	312.447	0.172	33.0769	1668.51	962.975	31074.8	0.352	0.348	0.102797	0.106472	402.64	231.913	324.611	0.320949	4AR	0.38
3040	312.447	0.168	31.8182	1663.5	990.434	33410.5	0.348	0.36	0.106472	0.106494	403.478	233.252	321.72	0.31809	4AR	0.38
3157	312.447	0.176	34.1085	1674.14	967.323	28535.7	0.36	0.34	0.106494	0.100478	402.039	227.841	323.427	0.319778	4AR	0.38
3238	312.447	0.18	36	1475.88	865.89	25977.7	0.34	0.32	0.100478	0.0975306	398.258	236.141	320.624	0.317006	4AR	0.38
3335	312.447	0.172	33.5938	1597.83	935.488	31122.3	0.32	0.34	0.0975306	0.103465	401.045	234.333	323.124	0.319479	4AR	0.38
3435	312.447	0.172	33.0769	1645.05	967.182	32277.8	0.34	0.348	0.103465	0.1083	404.299	231.967	324.642	0.320979	4AR	0.38
3533	312.447	0.176	33.5878	1637.64	955.708	30867.8	0.348	0.348	0.1083	0.107151	403.371	234.339	323.736	0.320083	4AR	0.38
3633	312.447	0.184	35.6589	1574.95	903.761	24882.5	0.348	0.332	0.107151	0.102283	400.598	233.707	322.47	0.318832	4AR	0.38
3731	312.447	0.172	33.8583	1549.63	920.616	29725.4	0.332	0.336	0.102283	0.0998076	399.256	235.046	320.995	0.317374	4AR	0.38
3830	312.447	0.176	34.6457	1563.35	919.157	30644.2	0.336	0.332	0.0998076	0.0997946	399.887	231.723	322.909	0.319266	4AR	0.38
3929	312.447	0.176	34.6457	1529.72	899.985	27595.6	0.332	0.332	0.0997946	0.0952596	398.231	233.86	319.549	0.315943	4AR	0.38
4027	312.447	0.172	34.4	1543.48	910.701	30471.4	0.332	0.328	0.0952596	0.0903166	396.944	232.153	318.951	0.315352	4AR	0.38
4129	312.447	0.18	35.4331	1474.2	866.082	25349.2	0.328	0.328	0.0903166	0.0886281	396.207	233.504	318.543	0.314949	4AR	0.38
4226	312.447	0.18	36	1462.36	859.539	25590.6	0.328	0.32	0.0886281	0.0862831	395.668	231.717	319.012	0.315412	4AR	0.38
4323	312.447	0.188	38.843	1407.94	805.957	24073.8	0.32	0.296	0.0862831	0.0796206	392.264	233.534	317.827	0.314242	4AR	0.38
4420	312.447	0.192	40.3361	1289.61	745.025	19068.8	0.296	0.284	0.0796206	0.0712456	389.474	236.544	313.921	0.31038	4AR	0.38
4518	312.447	0.2	42.3729	1212.88	710.869	17958.7	0.284	0.272	0.0712456	0.0688251	387.275	235.558	316.027	0.312462	4AR	0.38
4617	312.447	0.2	43.4783	1134.94	677.686	16754.7	0.272	0.26	0.0688251	0.0668731	385.456	239.686	315.166	0.31161	4AR	0.38
4716	312.447	0.204	44.3478	1145.48	665.459	16095.7	0.26	0.256	0.0668731	0.0629851	383.964	239.517	313.804	0.310263	4AR	0.38
4814	312.447	0.208	45.614	1116.34	643.084	15421.5	0.256	0.248	0.0629851	0.0582156	380.861	239.791	313.057	0.309525	4AR	0.38
4911	312.447	0.196	44.5455	1133.27	658.741	15874.7	0.248	0.244	0.0582156	0.0575661	381.45	242.013	314.191	0.310646	4AR	0.38
507	312.447	0.192	44.0367	1105.03	651.049	15690.8	0.244	0.244	0.0575661	0.0575236	381.935	242.244	313.709	0.310169	4AR	0.38
5117	312.447	0.2	45.045	1106.33	638.537	15506.5	0.244	0.244	0.0575236	0.0568021	381.843	242.296	313.839	0.310298	4AR	0.38
5214	312.447	0.192	45.283	1074.58	638.948	15008.5	0.244	0.232	0.0568021	0.0515966	378.99	243.171	312.898	0.309368	4AR	0.38
5313	312.447	0.196	47.5728	1047.8	616.57	14722.8	0.232	0.216	0.0515966	0.0509966	379.053	245.632	315.186	0.31163	4AR	0.38
5413	312.447	0.192	48.9796	976.458	590.652	12799.1	0.216	0.2	0.0509966	0.0470311	375.564	247.365	312.888	0.309358	4AR	0.38
556	312.447	0.208	52	910.625	551.933	12146.1	0.2	0.192	0.0470311	0.0473451	375.682	249.479	314.704	0.311153	4AR	0.38
563	312.447	0.2	53.1915	900.988	545.899	12459.9	0.192	0.176	0.0473451	0.0441771	373.258	250.385	313.606	0.310068	4AR	0.38
572	312.447	0.196	54.4444	830.416	525.475	11133.7	0.176	0.164	0.0441771	0.0418381	370.98	253.491	313.501	0.309964	4AR	0.38
581	312.447	0.2	NA	751.46	483.93	9470.55	0.164	NA	0.0418381	NA	361.531	254.788	NA	NA	4AR	0.38
3158	310.955	0.22	52.381	887.926	542.521	12994.7	0.168	0.2	0.0310011	0.0383736	397.066	266.864	332.376	0.328627	4AR	0.38
4102	310.955	0.22	50	1011.17	590.588	16531.4	0.2	0.22	0.0383736	0.0451736	399.79	258.5	332.978	0.329221	4AR	0.38
557	310.955	0.2	46.729	1040.71	628.509	14738	0.22	0.228	0.0451736	0.0461991	397.432	258.522	328.111	0.324409	4AR	0.38
644	310.955	0.2	45.4545	1076.17	645.568	16088.6	0.228	0.24	0.0461991	0.0496921	398.567	254.893	327.249	0.323557	4AR	0.38
745	310.955	0.2	42.735	1129.15	669.998	15620.7	0.24	0.268	0.0496921	0.0585771	401.659	252.341	326.099	0.32242	4AR	0.38
845	310.955	0.204	42.1488	1236.17	714.783	19666.2	0.268	0.28	0.0585771	0.0614521	401.406	244.486	325.929	0.322252	4AR	0.38
945	310.955	0.196	41.8803	1225.28	718.324	17128.5	0.28	0.272	0.0614521	0.0615156	398.979	244.266	324.42	0.32076	4AR	0.38
1045	310.955	0.2	42.3729	1211.96	710.99	17785.4	0.272	0.272	0.0615156	0.0647921	399.589	243.864	324.684	0.321021	4AR	0.38
1145	310.955	0.2	41.3223	1210.47	718.455	16958.6	0.272	0.284	0.0647921	0.0674611	399.703	243.412	322.941	0.319298	4AR	0.38
1245	310.955	0.184	38.0165	1318.58	788.779	19991.4	0.284	0.3	0.0674611	0.0709556	401.593	240.647	323.211	0.319564	4AR	0.38
1345	310.955	0.192	38.7097	1336.27	781.239	21095.5	0.3	0.304	0.0709556	0.0737636	402.619	238.751	322.752	0.31911	4AR	0.38
1445	310.955	0.196	40.8333	1297.86	768.749	20346.8	0.304	0.284	0.0737636	0.0692831	399.191	238.271	323.526	0.319876	4AR	0.38
1545	310.955	0.192	40	1270.41	747.527	19185.4	0.284	0.288	0.0692831	0.0756101	399.223	242.655	324.162	0.320504	4AR	0.38
1645	310.955	0.184	37.7049	1366.47	803.118	22680.2	0.288	0.304	0.0756101	0.0790081	401.389	240.54	323.86	0.320206	4AR	0.38
1745	310.955	0.184	37.0968	1431.23	842.575	24999.1	0.304	0.312	0.0790081	0.0857371	403.59	237.074	326.4	0.322717	4AR	0.38
1845	310.955	0.188	37.0079	1432.73	831.406	24008.9	0.312	0.32	0.0857371	0.0880846	402.944	238.143	323.635	0.319984	4AR	0.38
1945	310.955	0.176	34.6457	1534.05	909.121	27422.3	0.32	0.332	0.0880846	0.0926671	405.423	235.766	325.888	0.322212	4AR	0.38
2044	310.955	0.184	36.2205	1479.51	863.698	24896.1	0.332	0.324	0.0926671	0.0916406	403.441	237.527	323.272	0.319624	4AR	0.38
2144	310.955	0.176	34.375	1570.66	911.442	28348.3	0.324	0.336	0.0916406	0.0944941	404.698	235.211	324.051	0.320395	4AR	0.38
2244	310.955	0.18	35.4331	1524.6	887.46	28531.5	0.336	0.328	0.0944941	0.0904946	401.475	234.091	321.929	0.318297	4AR	0.38
2344	310.955	0.18	33.5821	1593.69	927.899	27999.6	0.328	0.356	0.0904946	0.102914	406.549	231.372	325.146	0.321477	4AR	0.38
2444	310.955	0.176	33.5878	1583.95	925.06	29638	0.356	0.348	0.102914	0.0927676	401.419	231.569	319.337	0.315734	4AR	0.38
2544	310.955	0.188	35.0746	1583.02	912.295	26521	0.348	0.348	0.0927676	0.0984801	404.422	227.747	325.097	0.321429	4AR	0.38
2644	310.955	0.18	34.0909	1586.62	913.268	27873.5	0.348	0.348	0.0984801	0.100832	404.743	234.99	322.932	0.319288	4AR	0.38
2742	310.955	0.184	34.0741	1598.22	916.767	28259	0.348	0.356	0.100832	0.0987686	404.267	227.918	321.487	0.31786	4AR	0.38
2840	310.955	0.176	33.5878	1649.69	949.657	30098.4	0.356	0.348	0.0987686	0.0968906	403.889	228.977	322.785	0.319144	4AR	0.38
2941	310.955	0.176	34.1085	1605.4	922.646	29910.4	0.348	0.34	0.0968906	0.0950221	402.39	233.473	322.052	0.318419	4AR	0.38
3041	310.955	0.188	35.8779	1525.46	870.154	27418.8	0.34	0.336	0.0950221	0.0924746	399.924	231.167	321.209	0.317585	4AR	0.38
3159	310.955	0.168	32.3077	1658.61	972.289	32962.5	0.336	0.352	0.0924746	0.102606	405.26	230.638	325.241	0.321572	4AR	0.38
3239	310.955	0.168	31.8182	1746.32	1006.68	36353.5	0.352	0.36	0.102606	0.107322	408.601	232.177	325.586	0.321912	4AR	0.38
3336	310.955	0.172	32.8244	1687.53	980.722	31663.5	0.36	0.352	0.107322	0.103584	405.373	232.963	324.82	0.321156	4AR	0.38
3436	310.955	0.176	34.6457	1601.78	933.315	29724.2	0.352	0.332	0.103584	0.0982481	402.21	233.323	323.878	0.320224	4AR	0.38
3534	310.955	0.176	34.375	1535.67	899.641	28620.5	0.332	0.336	0.0982481	0.0963941	400.954	236.866	321.503	0.317875	4AR	0.38
3634	310.955	0.176	34.6457	1539.44	909.049	25600.8	0.336	0.332	0.0963941	0.0862576	397.86	231.481	318.673	0.315078	4AR	0.38
3732	310.955	0.188	37.0079	1441.08	835.633	22082.2	0.332	0.32	0.0862576	0.0829771	395.573	233.797	319.16	0.315559	4AR	0.38
3831	310.955	0.184	38.6555	1324.3	798.773	20986	0.32	0.292	0.0829771	0.0722501	391.754	235.265	316.821	0.313247	4AR	0.38
3930	310.955	0.196	40.1639	1226.69	725.514	19199.2	0.292	0.292	0.0722501	0.0682866	389.616	237.086	313.595	0.310057	4AR	0.38
4028	310.955	0.204	43.2203	1272.33	698.4	21241	0.292	0.268	0.0682866	0.0593231	385.995	234.367	314.725	0.311174	4AR	0.38
4130	310.955	0.196	40.8333	1172.85	696.256	16530.4	0.268	0.284	0.0593231	0.0655291	386.146	240.972	315.199	0.311643	4AR	0.38
4227	310.955	0.2	41.3223	1255.61	726.483	18150.1	0.284	0.284	0.0655291	0.0690936	389.086	238.147	318.571	0.314977	4AR	0.38
4324	310.955	0.196	42.6087	1159.26	693.798	15622	0.284	0.264	0.0690936	0.0613681	386.284	239.714	314.503	0.310955	4AR	0.38
4421	310.955	0.192	43.6364	1108.45	671.8	15813.4	0.264	0.248	0.0613681	0.0537911	382.288	241.008	313.015	0.309484	4AR	0.38
4519	310.955	0.204	43.9655	1110.09	640.329	15167.2	0.248	0.26	0.0537911	0.0576881	384.149	242.851	314.819	0.311268	4AR	0.38
4618	310.955	0.2	45.4545	1062.98	650.868	15346.6	0.26	0.24	0.0576881	0.0520351	380.498	240.584	314.902	0.311349	4AR	0.38
4717	310.955	0.208	46.4286	1034.88	611.522	13704.9	0.24	0.24	0.0520351	0.0558501	381.998	245.392	315.365	0.311807	4AR	0.38
4815	310.955	0.208	46.8468	1038.28	618.843	13709.3	0.24	0.236	0.0558501	0.0534371	382.01	243.396	315.115	0.31156	4AR	0.38
4912	310.955	0.208	48.5981	1000.86	596.088	12657.1	0.236	0.22	0.0534371	0.0493306	379.189	245.493	314.13	0.310585	4AR	0.38
508	310.955	0.2	48.0769	960.107	589.791	12725.1	0.22	0.216	0.0493306	0.0458936	376.399	247.638	313.038	0.309506	4AR	0.38
5118	310.955	0.2	50	922.306	570.854	11669.9	0.216	0.2	0.0458936	0.0417446	374.417	248.757	313.264	0.30973	4AR	0.38
5215	310.955	0.196	49.4949	890.763	557.8	12987	0.2	0.2	0.0417446	0.0430386	375.131	251.26	313.806	0.310265	4AR	0.38
5314	310.955	0.196	49	927.802	571.459	12313.4	0.2	0.204	0.0430386	0.0422026	375.9	250.434	313.351	0.309815	4AR	0.38
5414	310.955	0.196	50.5155	889.151	554.745	11233	0.204	0.192	0.0422026	0.0390031	372.224	251.341	312.602	0.309075	4AR	0.38
558	310.955	0.212	52.4752	863.215	528.756	11560.6	0.192	0.192	0.0390031	0.0399826	372.993	252.397	313.977	0.310435	4AR	0.38
564	310.955	0.204	55.4348	840.621	516.6	10398.2	0.192	0.164	0.0399826	0.0331031	366.834	253.053	311.709	0.308193	4AR	0.38
573	310.955	0.204	NA	804.095	505.427	11517.3	0.164	NA	0.0331031	NA	368.692	255.925	NA	NA	4AR	0.38
3160	570.759	0.172	49.4253	1690.32	1089.58	24872.5	0.18	0.176	0.0626212	0.0556987	680.99	460.886	572.039	0.565585	4AR	0.7
4103	570.759	0.192	55.814	1552.39	970.354	21312.4	0.176	0.152	0.0556987	0.0495957	670.803	466.688	572.789	0.566327	4AR	0.7
559	570.759	0.184	53.4884	1525.73	960.565	20596.8	0.152	0.16	0.0495957	0.0539972	676.527	473.57	572.962	0.566498	4AR	0.7
645	570.759	0.176	53.6585	1538.81	984.265	21028.2	0.16	0.152	0.0539972	0.0474457	667.205	469.667	570.201	0.563768	4AR	0.7
746	570.759	0.184	56.0976	1516.75	942.848	21147.7	0.152	0.144	0.0474457	0.0471602	668.551	474.724	573.114	0.566648	4AR	0.7
846	570.759	0.188	55.9524	1500.14	935.397	20639.7	0.144	0.148	0.0471602	0.0509347	671.767	475.325	574.596	0.568113	4AR	0.7
946	570.759	0.184	55.4217	1481.95	934.446	20341	0.148	0.148	0.0509347	0.0480147	668.272	474.824	570.883	0.564442	4AR	0.7
1046	570.759	0.176	53.6585	1510.89	967.834	21375.9	0.148	0.152	0.0480147	0.0483067	668.324	476.143	573.185	0.566719	4AR	0.7
1146	570.759	0.176	52.381	1567.02	986.251	23054.9	0.152	0.16	0.0483067	0.0521762	675.618	475.435	574.569	0.568087	4AR	0.7
1246	570.759	0.172	50	1654.7	1048.22	25372.3	0.16	0.172	0.0521762	0.0610867	687.663	472.945	581.034	0.574479	4AR	0.7
1346	570.759	0.172	50.5882	1672.04	1048.6	25705.1	0.172	0.168	0.0610867	0.0606352	682.87	471.608	577.937	0.571417	4AR	0.7
1446	570.759	0.18	51.1364	1629.72	1033.91	23230.2	0.168	0.172	0.0606352	0.0610917	685.421	470.809	578.05	0.571529	4AR	0.7
1546	570.759	0.172	49.4253	1664.29	1055.58	24706.9	0.172	0.176	0.0610917	0.0601992	684.279	469.016	576.515	0.570011	4AR	0.7
1646	570.759	0.176	50	1695.31	1070.35	24287.6	0.176	0.176	0.0601992	0.0616192	687.532	468.892	578.926	0.572395	4AR	0.7
1746	570.759	0.176	50	1733.45	1068.83	27287.7	0.176	0.176	0.0616192	0.0641027	689.465	467.866	580.07	0.573526	4AR	0.7
1846	570.759	0.18	48.913	1718.9	1070.09	26187.1	0.176	0.188	0.0641027	0.0682367	691.436	468.927	578.902	0.572371	4AR	0.7
1946	570.759	0.172	46.7391	1845.46	1141.16	29822.3	0.188	0.196	0.0682367	0.0679637	693.174	463.835	579.446	0.572909	4AR	0.7
2045	570.759	0.172	46.7391	1866.49	1158.89	28277.3	0.196	0.196	0.0679637	0.0684012	693.525	463.983	581.73	0.575166	4AR	0.7
2145	570.759	0.168	46.1538	1831.19	1148.58	30703.1	0.196	0.196	0.0684012	0.0703842	695.082	464.18	580.579	0.574029	4AR	0.7
2245	570.759	0.168	45.1613	1901.22	1192.2	31223.9	0.196	0.204	0.0703842	0.0744412	698.298	463.273	583.183	0.576604	4AR	0.7
2345	570.759	0.164	44.5652	1992.91	1224.66	34047.3	0.204	0.204	0.0744412	0.0778292	698.724	464.717	585.665	0.579058	4AR	0.7
2445	570.759	0.168	43.75	1988.69	1216.97	35035.7	0.204	0.216	0.0778292	0.0821347	703.254	463.427	584.109	0.577519	4AR	0.7
2545	570.759	0.164	41.8367	2113.46	1306.93	36606.2	0.216	0.228	0.0821347	0.0875867	709.612	456.637	586.927	0.580305	4AR	0.7
2645	570.759	0.164	41.8367	2179.45	1326.35	35922.3	0.228	0.228	0.0875867	0.0911607	711.133	456.565	587.634	0.581004	4AR	0.7
2743	570.759	0.164	41	2195.62	1320.49	39314.5	0.228	0.236	0.0911607	0.0918332	705.647	457.447	582.63	0.576057	4AR	0.7
2841	570.759	0.164	39.0476	2323.72	1409.68	40759.9	0.236	0.256	0.0918332	0.102197	715.363	450.56	587.844	0.581212	4AR	0.7
2942	570.759	0.164	39.0476	2335.78	1407.76	41201.3	0.256	0.256	0.102197	0.100501	710.268	449.661	581.602	0.57504	4AR	0.7
3042	570.759	0.164	39.8058	2278.52	1406.7	40447.3	0.256	0.248	0.100501	0.0960992	706.599	443.821	581.444	0.574884	4AR	0.7
3161	570.759	0.164	40.1961	2236.91	1364.18	39327.4	0.248	0.244	0.0960992	0.0988012	704.784	450.42	581.147	0.57459	4AR	0.7
3240	570.759	0.164	40.5941	2278	1372.04	41931.6	0.244	0.24	0.0988012	0.0986882	703.042	447.735	581.433	0.574873	4AR	0.7
3337	570.759	0.168	40.7767	2226.26	1330.52	39557.1	0.24	0.244	0.0986882	0.0964442	701.807	445.665	576.428	0.569924	4AR	0.7
3437	570.759	0.16	39.604	2327.77	1414.01	44370	0.244	0.244	0.0964442	0.0998572	706.896	442.973	582.559	0.575986	4AR	0.7
3535	570.759	0.16	40	2214.13	1351.03	41437.9	0.244	0.24	0.0998572	0.0981002	698.249	452.188	576.97	0.57046	4AR	0.7
3635	570.759	0.156	39	2332.65	1423.53	45303.4	0.24	0.244	0.0981002	0.0951177	699.38	444.32	577.104	0.570593	4AR	0.7
3733	570.759	0.168	41.1765	2172.45	1310.01	37857.6	0.244	0.24	0.0951177	0.0933422	697.7	446.476	574.756	0.568271	4AR	0.7
3832	570.759	0.164	39.8058	2268.4	1381.53	39956.9	0.24	0.248	0.0933422	0.0976227	702.669	444.178	578.621	0.572093	4AR	0.7
3931	570.759	0.164	40.1961	2219.34	1344.57	41267.7	0.248	0.244	0.0976227	0.0946042	698.707	447.378	574.052	0.567575	4AR	0.7
4029	570.759	0.16	40	2293.85	1425.46	40788.7	0.244	0.24	0.0946042	0.0984057	699.492	446.732	583.849	0.577262	4AR	0.7
4131	570.759	0.168	40.7767	2136.98	1284.44	37637	0.24	0.244	0.0984057	0.100074	697.304	456.125	574.24	0.567762	4AR	0.7
4228	570.759	0.164	39.8058	2249.62	1395.89	37270.7	0.244	0.248	0.100074	0.0893697	697.706	441.989	572.968	0.566503	4AR	0.7
4325	570.759	0.16	39.2157	2260.93	1403.94	40241.2	0.248	0.248	0.0893697	0.0998977	702.92	445.626	582.297	0.575727	4AR	0.7
4422	570.759	0.16	38.835	2269.16	1383.82	41819.1	0.248	0.252	0.0998977	0.100756	701.968	448.422	576.773	0.570266	4AR	0.7
4520	570.759	0.16	38.835	2346.54	1438.52	43450.5	0.252	0.252	0.100756	0.0983022	703.183	443.177	578.802	0.572271	4AR	0.7
4619	570.759	0.168	41.1765	2158.56	1323.5	35766.6	0.252	0.24	0.0983022	0.0928812	697.235	447.254	575.073	0.568585	4AR	0.7
4718	570.759	0.168	43.299	2117.75	1273.89	34621.6	0.24	0.22	0.0928812	0.0836647	690.987	446.806	573.409	0.56694	4AR	0.7
4816	570.759	0.18	45	1973.55	1188.4	28600.1	0.22	0.22	0.0836647	0.0835717	690.874	450.631	571.988	0.565535	4AR	0.7
4913	570.759	0.168	41.5842	2089.59	1286.84	32739.4	0.22	0.236	0.0835717	0.0916187	694.236	452.846	577.452	0.570937	4AR	0.7
509	570.759	0.172	43.8776	2079.01	1247.88	30726.6	0.236	0.22	0.0916187	0.0823587	689.573	451.171	571.509	0.565061	4AR	0.7
5119	570.759	0.176	44.898	1986.51	1199.2	27360.2	0.22	0.216	0.0823587	0.0784237	687.84	451.887	570.735	0.564295	4AR	0.7
5216	570.759	0.172	46.2366	1930.32	1173.05	27849.9	0.216	0.2	0.0784237	0.0736632	683.073	451.983	571.825	0.565374	4AR	0.7
5315	570.759	0.176	47.3118	1802.52	1114.74	25418.5	0.2	0.196	0.0736632	0.0701782	674.783	458.064	568.03	0.561622	4AR	0.7
5415	570.759	0.176	47.8261	1819.73	1118.54	27472.1	0.196	0.192	0.0701782	0.0706312	677.254	461.871	571.017	0.564574	4AR	0.7
5510	570.759	0.176	48.3516	1793.75	1107.38	24979.9	0.192	0.188	0.0706312	0.0703767	681.432	460.702	571.29	0.564845	4AR	0.7
565	570.759	0.184	51.6854	1673.7	1024.84	22614.6	0.188	0.172	0.0703767	0.0606542	668.533	460.786	565.08	0.558704	4AR	0.7
574	570.759	0.172	50	1719.39	1065.8	24602.3	0.172	0.172	0.0606542	0.0619232	668.738	466.105	570.368	0.563933	4AR	0.7
582	570.759	0.184	53.4884	1594.24	988.458	21589	0.172	0.16	0.0619232	0.0577672	663.306	469.406	566.885	0.560489	4AR	0.7
591	570.759	0.18	53.5714	1566.63	975.615	21975.3	0.16	0.156	0.0577672	0.0570057	662.774	471.662	568.075	0.561666	4AR	0.7
60	570.759	0.172	52.439	1576.85	1000.67	22972.1	0.156	0.156	0.0570057	0.0580592	664.003	471.239	569.834	0.563405	4AR	0.7
6110	570.759	0.18	54.2169	1540.92	969.653	21384.3	0.156	0.152	0.0580592	0.0562537	663.381	472.612	567.919	0.561512	4AR	0.7
6210	570.759	0.18	56.25	1469.95	929.121	18983.6	0.152	0.14	0.0562537	0.0489672	652.168	473.518	563.575	0.557216	4AR	0.7
6310	570.759	0.18	56.25	1407.61	911.175	18622.2	0.14	0.14	0.0489672	0.0472387	650.406	478.294	564.962	0.558587	4AR	0.7
646	570.759	0.176	57.1429	1404.92	907.348	18049	0.14	0.132	0.0472387	0.0451332	648.767	479.846	565.401	0.559022	4AR	0.7
651	570.759	0.172	56.5789	1384.7	899.771	18971.6	0.132	0.132	0.0451332	0.0434437	645.753	480.802	564.625	0.558255	4AR	0.7
661	570.759	0.18	58.4416	1376.22	880.136	18547.4	0.132	0.128	0.0434437	0.0426087	645.344	481.832	565.743	0.55936	4AR	0.7
671	570.759	0.176	58.6667	1324.7	862.942	17638.3	0.128	0.124	0.0426087	0.0415382	643.931	484.088	565.451	0.559072	4AR	0.7
681	570.759	0.172	61.4286	1295.85	845.924	17646	0.124	0.108	0.0415382	0.0349532	636.999	485.614	563.758	0.557398	4AR	0.7
691	570.759	0.172	61.4286	1218.88	806.79	15912	0.108	0.108	0.0349532	0.0350517	637.521	491.85	564.904	0.558531	4AR	0.7
70	570.759	0.184	NA	1152.5	736.993	15342.1	0.108	NA	0.0350517	NA	629.227	491.289	NA	NA	4AR	0.7
3162	563.779	0.192	55.1724	1422.84	936.358	17824.2	0.14	0.156	0.0399505	0.047767	682.624	486.412	585.185	0.578582	4AR	0.7
4104	563.779	0.188	55.9524	1504	958.524	19189	0.156	0.148	0.047767	0.046251	677.794	483.683	583.071	0.576493	4AR	0.7
560	563.779	0.184	54.7619	1510.68	954.23	20883.1	0.148	0.152	0.046251	0.0502025	680.173	485.695	583.589	0.577004	4AR	0.7
647	563.779	0.188	55.2941	1482.56	931.569	19612.7	0.152	0.152	0.0502025	0.045418	671.223	482.211	575.875	0.569378	4AR	0.7
747	563.779	0.184	54.7619	1557.95	960.406	23782.9	0.152	0.152	0.045418	0.0451085	671.093	478.836	578.87	0.572339	4AR	0.7
847	563.779	0.188	53.4091	1554.91	973.446	21932.2	0.152	0.164	0.0451085	0.0525965	679.92	480.132	581.918	0.575353	4AR	0.7
947	563.779	0.18	50	1644.41	1029.62	24582.3	0.164	0.18	0.0525965	0.0564725	684.958	478.853	579.64	0.573101	4AR	0.7
1047	563.779	0.18	49.4505	1719.9	1073.69	26568.4	0.18	0.184	0.0564725	0.0601725	687.347	474.98	583.053	0.576474	4AR	0.7
1147	563.779	0.184	50.5495	1719.39	1063.9	25741	0.184	0.18	0.0601725	0.063886	690.649	473.086	584.841	0.578242	4AR	0.7
1247	563.779	0.188	51.087	1664.91	1029.52	23359.7	0.18	0.18	0.063886	0.063729	688.408	472.723	579.773	0.573232	4AR	0.7
1347	563.779	0.184	50	1686.27	1054.63	24879.3	0.18	0.184	0.063729	0.0648675	687.991	471.17	580.274	0.573727	4AR	0.7
1447	563.779	0.18	47.8723	1791.26	1101.48	27222.1	0.184	0.196	0.0648675	0.073287	694.534	469.367	583.969	0.57738	4AR	0.7
1547	563.779	0.172	46.7391	1798.52	1136.69	29176.1	0.196	0.196	0.073287	0.0705955	692.898	464.402	579.681	0.573141	4AR	0.7
1647	563.779	0.188	47.9592	1809.3	1110.75	27485.5	0.196	0.204	0.0705955	0.0776385	700.572	464.043	582.623	0.57605	4AR	0.7
1747	563.779	0.184	46.4646	1893.26	1157.82	27574.5	0.204	0.212	0.0776385	0.086113	704.187	462.472	584.995	0.578395	4AR	0.7
1847	563.779	0.18	44.5545	1954.78	1185.45	28322.9	0.212	0.224	0.086113	0.086855	698.977	459.3	578.545	0.572017	4AR	0.7
1947	563.779	0.176	44	2053.67	1236.35	31752.9	0.224	0.224	0.086855	0.087245	698.366	454.618	580.245	0.573698	4AR	0.7
2046	563.779	0.172	42.5743	2107.73	1261.12	34036.5	0.224	0.232	0.087245	0.093041	705.044	452.111	581.174	0.574617	4AR	0.7
2146	563.779	0.18	43.2692	2117.77	1255.93	32260.9	0.232	0.236	0.093041	0.09349	705.133	447.538	578.02	0.571499	4AR	0.7
2246	563.779	0.172	41.7476	2138	1289.42	35855.2	0.236	0.24	0.09349	0.093556	700.206	448.049	577.281	0.570768	4AR	0.7
2346	563.779	0.172	42.1569	2189.33	1324.05	36220.6	0.24	0.236	0.093556	0.099148	700.631	449.182	583.938	0.57735	4AR	0.7
2446	563.779	0.18	43.2692	2079.89	1231.79	32937.1	0.236	0.236	0.099148	0.0956665	698.818	452.221	573.486	0.567015	4AR	0.7
2546	563.779	0.172	41.7476	2155.92	1316.25	35924.2	0.236	0.24	0.0956665	0.0949035	702.966	444.913	577.556	0.57104	4AR	0.7
2646	563.779	0.164	41	2157.71	1322.09	36789.1	0.24	0.236	0.0949035	0.091992	696.69	446.139	575.291	0.5688	4AR	0.7
2744	563.779	0.164	40.5941	2227.9	1351.36	38254.3	0.236	0.24	0.091992	0.095336	697.422	449.043	578.642	0.572114	4AR	0.7
2842	563.779	0.16	38.835	2251.63	1373.15	39077.9	0.24	0.252	0.095336	0.101274	702.464	448.365	578.605	0.572077	4AR	0.7
2943	563.779	0.16	40.8163	2268.89	1382.67	43010.4	0.252	0.232	0.101274	0.0919885	698.586	443.473	578.035	0.571514	4AR	0.7
3043	563.779	0.164	41.8367	2099.18	1275.72	36489	0.232	0.228	0.0919885	0.090872	695.891	450.201	574.716	0.568232	4AR	0.7
3163	563.779	0.164	40.1961	2189.36	1336.14	37030.4	0.228	0.244	0.090872	0.0997545	701.174	448.776	579.822	0.57328	4AR	0.7
3241	563.779	0.168	40.7767	2260.74	1360.51	39295.9	0.244	0.244	0.0997545	0.104214	702.739	446.385	583.069	0.57649	4AR	0.7
3338	563.779	0.168	42	2129.02	1273.1	36791.6	0.244	0.232	0.104214	0.091033	693.647	450.188	570.538	0.564101	4AR	0.7
3438	563.779	0.164	40.1961	2267.01	1382.09	40666.1	0.232	0.244	0.091033	0.0994485	703.167	447.023	582.66	0.576087	4AR	0.7
3536	563.779	0.172	40.9524	2166.22	1287.2	38681.6	0.244	0.248	0.0994485	0.102971	698.564	452.672	576.687	0.570181	4AR	0.7
3636	563.779	0.16	39.604	2337.33	1429.5	43978.4	0.248	0.244	0.102971	0.097501	696.862	445.213	579.587	0.573048	4AR	0.7
3734	563.779	0.164	39.8058	2258.48	1362.83	41089.6	0.244	0.248	0.097501	0.103745	700.295	451.503	580.734	0.574182	4AR	0.7
3833	563.779	0.168	40.7767	2213.15	1334.22	38165.2	0.248	0.244	0.103745	0.094308	697.254	446.862	574.157	0.567679	4AR	0.7
3932	563.779	0.164	39.8058	2245.35	1368.93	39854.9	0.244	0.248	0.094308	0.0952695	699.945	444.748	576.673	0.570167	4AR	0.7
4030	563.779	0.16	39.604	2217.75	1362.27	39869.9	0.248	0.244	0.0952695	0.0915475	692.793	448.568	574.438	0.567958	4AR	0.7
4132	563.779	0.164	40.5941	2210.6	1346.65	39179.4	0.244	0.24	0.0915475	0.0935795	691.501	450.505	578.395	0.57187	4AR	0.7
4229	563.779	0.16	39.604	2254.95	1357.93	38054	0.24	0.244	0.0935795	0.0973005	697.567	452.144	577.924	0.571404	4AR	0.7
4326	563.779	0.16	39.2157	2227.3	1359.13	40626.4	0.244	0.248	0.0973005	0.0942285	698.627	447.417	574.478	0.567997	4AR	0.7
4423	563.779	0.164	39.4231	2313.7	1421.68	39980.6	0.248	0.252	0.0942285	0.106554	707.854	449.055	586.467	0.579851	4AR	0.7
4521	563.779	0.168	42.4242	2124.83	1269.42	36050.8	0.252	0.228	0.106554	0.0897715	690.315	453.123	570.249	0.563815	4AR	0.7
4620	563.779	0.172	43.4343	2031.46	1269.97	31716	0.228	0.224	0.0897715	0.0852315	687.524	450.823	575.341	0.56885	4AR	0.7
4719	563.779	0.18	45	1974.15	1176.07	27694	0.224	0.22	0.0852315	0.086692	690.448	454.587	573.478	0.567008	4AR	0.7
4817	563.779	0.168	42.8571	2009.66	1239.47	32673.8	0.22	0.224	0.086692	0.084751	691.414	453.35	572.73	0.566269	4AR	0.7
4914	563.779	0.164	42.268	2071.12	1278.22	32977	0.224	0.224	0.084751	0.084471	691.569	454.022	575.666	0.569171	4AR	0.7
5010	563.779	0.168	43.75	2038.16	1228.59	30638.6	0.224	0.216	0.084471	0.0807545	686.813	454.54	572.374	0.565916	4AR	0.7
5120	563.779	0.176	45.3608	1953.69	1193.68	26449.3	0.216	0.212	0.0807545	0.0845475	688.145	457.497	576.913	0.570404	4AR	0.7
5217	563.779	0.176	45.3608	1863.45	1147.94	26961.9	0.212	0.212	0.0845475	0.079791	681.428	459.099	570.308	0.563874	4AR	0.7
5316	563.779	0.176	45.3608	1953.68	1185.48	29336.4	0.212	0.212	0.079791	0.0814545	684.359	457.113	575.449	0.568956	4AR	0.7
5416	563.779	0.18	47.3684	1844.7	1120.43	24265.8	0.212	0.2	0.0814545	0.074648	679.049	458.691	570.12	0.563688	4AR	0.7
5511	563.779	0.18	47.8723	1801.32	1110.77	24540	0.2	0.196	0.074648	0.071521	677.056	460.17	570.731	0.564292	4AR	0.7
566	563.779	0.18	50.5618	1642.97	1045.52	21180.2	0.196	0.176	0.071521	0.061152	665.338	464.39	566.196	0.559808	4AR	0.7
575	563.779	0.18	51.1364	1627.37	1015.26	23139.6	0.176	0.172	0.061152	0.058999	662.663	467.11	566.52	0.560129	4AR	0.7
583	563.779	0.18	52.9412	1592.14	1001.22	22317.1	0.172	0.16	0.058999	0.057675	663.356	470.521	569.717	0.563289	4AR	0.7
592	563.779	0.176	53.6585	1509.44	964.71	20932.6	0.16	0.152	0.057675	0.0561645	660.351	472.932	568.071	0.561662	4AR	0.7
601	563.779	0.176	55	1497.78	951.507	20809.7	0.152	0.144	0.0561645	0.0520875	655.49	474.693	566.896	0.5605	4AR	0.7
6111	563.779	0.18	56.25	1460.39	929.806	18938.6	0.144	0.14	0.0520875	0.051964	653.874	475.44	569.013	0.562593	4AR	0.7
6211	563.779	0.172	57.3333	1351.12	887.288	17537.1	0.14	0.128	0.051964	0.0441835	643.778	479.296	561.75	0.555413	4AR	0.7
6311	563.779	0.18	58.4416	1346.91	874.56	18262	0.128	0.128	0.0441835	0.0441075	642.98	483.037	566.19	0.559802	4AR	0.7
648	563.779	0.176	57.1429	1354.54	877.475	18627.5	0.128	0.132	0.0441075	0.0467575	648.782	483.944	567.831	0.561424	4AR	0.7
652	563.779	0.176	57.1429	1355.27	883.688	18420.2	0.132	0.132	0.0467575	0.044509	645.975	483.075	566.494	0.560102	4AR	0.7
662	563.779	0.176	57.8947	1327.86	878.273	17762.7	0.132	0.128	0.044509	0.0434485	645.679	484.778	567.379	0.560978	4AR	0.7
672	563.779	0.176	59.4595	1350.63	870.009	18919.4	0.128	0.12	0.0434485	0.043289	646.331	485.637	568.949	0.56253	4AR	0.7
682	563.779	0.172	58.9041	1284.17	844.745	17600.3	0.12	0.12	0.043289	0.0420585	643.306	488.106	566.248	0.559859	4AR	0.7
692	563.779	0.236	NA	1140.43	681.399	13270.2	0.12	NA	0.0420585	NA	628.579	488.223	NA	NA	4AR	0.7
3164	560.47	0.176	53.6585	1513.97	981.312	21141	0.144	0.152	0.0451679	0.0504684	684.191	490.606	588.134	0.581498	4AR	0.7
4105	560.47	0.18	54.878	1557.32	983.334	21730.9	0.152	0.148	0.0504684	0.0494159	680.112	483.222	583.564	0.57698	4AR	0.7
567	560.47	0.184	55.4217	1507.64	946.486	21491.7	0.148	0.148	0.0494159	0.0502929	673.017	484.216	581.452	0.574892	4AR	0.7
649	560.47	0.18	54.878	1520.21	968.319	22341.9	0.148	0.148	0.0502929	0.0504534	672.727	483.314	580.62	0.57407	4AR	0.7
748	560.47	0.176	51.7647	1566.72	992.973	21881.2	0.148	0.164	0.0504534	0.0564634	679.829	483.661	580.763	0.57421	4AR	0.7
848	560.47	0.184	50.5495	1662.12	1041.2	23925.4	0.164	0.18	0.0564634	0.0605594	682.746	475.249	580.139	0.573594	4AR	0.7
948	560.47	0.18	48.3871	1758.62	1079.77	26237.2	0.18	0.192	0.0605594	0.0626724	682.495	472.252	578.454	0.571928	4AR	0.7
1048	560.47	0.188	50	1743.98	1080.27	24860.5	0.192	0.188	0.0626724	0.0628194	682.388	467.152	579.994	0.57345	4AR	0.7
1148	560.47	0.18	48.3871	1760.02	1097.45	26460.2	0.188	0.192	0.0628194	0.0685619	690.179	473.566	582.663	0.576089	4AR	0.7
1248	560.47	0.176	47.3118	1803.82	1115.62	26987.1	0.192	0.196	0.0685619	0.0712984	691.279	471.566	580.406	0.573857	4AR	0.7
1348	560.47	0.184	46.4646	1857.24	1143.31	28263.6	0.196	0.212	0.0712984	0.0786789	697.886	466.635	582.658	0.576084	4AR	0.7
1448	560.47	0.184	45.098	1918.27	1171.79	27471	0.212	0.224	0.0786789	0.0834484	703.631	464.324	580.275	0.573728	4AR	0.7
1548	560.47	0.176	43.5644	2027.26	1245.57	30384.8	0.224	0.228	0.0834484	0.0867184	703.532	458.32	581.462	0.574902	4AR	0.7
1648	560.47	0.184	44.2308	2022.89	1209.86	30710.7	0.228	0.232	0.0867184	0.0886894	698.808	455.656	578.316	0.571792	4AR	0.7
1748	560.47	0.188	44.3396	2056.57	1228.69	30597.1	0.232	0.236	0.0886894	0.0965134	703.46	453.331	582.725	0.576151	4AR	0.7
1848	560.47	0.188	45.1923	2039.79	1211.44	30491.7	0.236	0.228	0.0965134	0.0925904	701.575	452.081	577.63	0.571113	4AR	0.7
1948	560.47	0.188	43.9252	2033.77	1224.87	28686.5	0.228	0.24	0.0925904	0.0954704	705.451	453.205	576.682	0.570176	4AR	0.7
2047	560.47	0.176	42.7184	2076.37	1272.33	31105.4	0.24	0.236	0.0954704	0.0918299	698.007	451.075	576.098	0.569599	4AR	0.7
2147	560.47	0.184	43.3962	2081.13	1241.48	31483.1	0.236	0.24	0.0918299	0.0948119	697.624	450.056	577.181	0.570669	4AR	0.7
2247	560.47	0.18	42.8571	2091.66	1268.1	32159	0.24	0.24	0.0948119	0.0992129	701.058	450.506	580.09	0.573545	4AR	0.7
2347	560.47	0.18	42.4528	2131.28	1271.27	33583.8	0.24	0.244	0.0992129	0.0974814	704.169	447.437	575.791	0.569294	4AR	0.7
2447	560.47	0.168	39.2523	2299.79	1392.9	37221.7	0.244	0.26	0.0974814	0.106802	710.556	449.597	582.192	0.575623	4AR	0.7
2547	560.47	0.176	40.367	2255.92	1345.51	38546.4	0.26	0.26	0.106802	0.109029	706.295	447.698	579.332	0.572796	4AR	0.7
2647	560.47	0.176	40.7407	2253.06	1365.95	36117.7	0.26	0.256	0.109029	0.10467	702.442	442.696	577.927	0.571407	4AR	0.7
2745	560.47	0.184	42.5926	2160.48	1290.94	33339.9	0.256	0.248	0.10467	0.103344	704.246	446.614	577.255	0.570743	4AR	0.7
2843	560.47	0.176	42.7184	2128.77	1282.25	34405.2	0.248	0.236	0.103344	0.0967504	698.778	447.236	575.151	0.568662	4AR	0.7
2944	560.47	0.168	40	2230.5	1347.66	38857.2	0.236	0.252	0.0967504	0.10437	699.944	448.907	578.469	0.571942	4AR	0.7
3044	560.47	0.164	39.4231	2256.26	1379.62	37700.4	0.252	0.252	0.10437	0.100257	698.984	447.953	575.846	0.569349	4AR	0.7
3165	560.47	0.164	39.0476	2308.18	1411.71	40260.2	0.252	0.256	0.100257	0.107519	709.118	445.604	582.293	0.575723	4AR	0.7
3242	560.47	0.164	40.1961	2255.12	1349.55	39108.2	0.256	0.244	0.107519	0.0994339	699.299	446.093	574.987	0.5685	4AR	0.7
3339	560.47	0.168	39.6226	2212.26	1354.11	41217.5	0.244	0.256	0.0994339	0.100622	698.007	447.491	575.654	0.569159	4AR	0.7
3439	560.47	0.172	40.1869	2268.23	1375.42	36731.3	0.256	0.256	0.100622	0.109626	704.418	446.78	582.659	0.576086	4AR	0.7
3537	560.47	0.168	40.3846	2238.79	1348.01	36682	0.256	0.248	0.109626	0.0972249	699.742	445.273	571.412	0.564966	4AR	0.7
3637	560.47	0.164	39.4231	2269.03	1395.41	35170.2	0.248	0.252	0.0972249	0.100699	700.445	449.78	579.249	0.572714	4AR	0.7
3735	560.47	0.176	42.3077	2103.36	1266.17	34258.8	0.252	0.24	0.100699	0.0976129	697.979	449.64	573.397	0.566928	4AR	0.7
3834	560.47	0.172	41.7476	2148.53	1327.6	34038.6	0.24	0.24	0.0976129	0.0968819	694.185	447.996	577.724	0.571206	4AR	0.7
3933	560.47	0.168	41.5842	2138.32	1283.49	36832.5	0.24	0.236	0.0968819	0.0966824	695.767	451.178	576.354	0.569851	4AR	0.7
4031	560.47	0.176	42.7184	2112	1273.83	32441.2	0.236	0.236	0.0966824	0.0941959	697.396	448.281	575.382	0.56889	4AR	0.7
4133	560.47	0.176	42.3077	2126.66	1268.44	32873.5	0.236	0.24	0.0941959	0.0969479	698.558	452.399	575.25	0.56876	4AR	0.7
4230	560.47	0.16	40.404	2177.08	1340.58	39769.3	0.24	0.236	0.0969479	0.0931014	690.254	451.531	575.656	0.569161	4AR	0.7
4327	560.47	0.176	44.898	1997.55	1218.52	29644.7	0.236	0.216	0.0931014	0.0837114	683.098	451.152	572.062	0.565608	4AR	0.7
4424	560.47	0.18	45.4545	1937.37	1159.96	27118.7	0.216	0.216	0.0837114	0.0817524	685.181	457.375	569.575	0.563149	4AR	0.7
4522	560.47	0.172	44.3299	1931.63	1190.03	30339.5	0.216	0.216	0.0817524	0.0797194	679.645	457.98	570.283	0.563849	4AR	0.7
[truncated: 1,858 more rows]

## Sheet: Codebook
Variable	Unit	Content
HopID	-	Internal Identifier of hop
WeightFromFz	N	Weight assessed from mean Fz
tGround	s	Time period of stance
DutyCycle	%	percent time spent on-ground
FzPeakGround	N	peak z-Force during ground contact
FzMeanGround	N	mean z-Force during ground contact
dFzPeakGround	N/s	peak rate of z-Force increase during ground contact
ToFPre	s	time of flight during hop preceding the present ground contact
ToFPost	s	time of flight during hop following the present ground contact
JHFromPosPre	m	jump height of the hop preceding the present ground contact, assessed from position of the subject loading system
JHFromPosPost	m	jump height of the hop following the present ground contact, assessed from position of the subject loading system
FpdMax	N	maximal pull down force
FpdMin	N	minimal pull down force
FpdMean	N	mean pull down force
gFromFpd	g	multiples of body weight, computed from FpdMean
Subject	-	Subject Code
GravLev	g	simulated g-fraction
